# Supplementary material for: Quantitative analysis of mass mortality events in salmon aquaculture shows increasing scale of fish loss events around the world
Source: Sci Rep. 2024 Mar 7;14:3763. doi: 10.1038/s41598-024-54033-9 (PMC10920753; doi:10.1038/s41598-024-54033-9)
Supplement: Supplementary file 2 — Supplementary Information 2. [file 41598_2024_54033_MOESM2_ESM.xlsx]

## Sheet: UK
Latitude	Longitude	Start Date	End Date	Total mortality during event	Mortality Event No	Reporting Business Name	Site name	Size of salmon fish or fish status	Average weight of affected salmon population	Mortality rate recorded(%)	Causes of Mass Mortality	Additional information	Action taken by government officials	Species	Data Source	Data Analysis
57.4179	-6.21018	08/01/2016	08/07/2016	16027	MRT00158	Landcatch Natural Selection Ltd	Clachbreac	5g to smolting	42.4g	3.05	Fungus	Treatment and veterinary consultation	Site contact reminded of mortality reporting requirement	SAL	Data is adapted from the Scottish Government website and is accessible at https://www.gov.scot/publications/fish-health-inspectorate-mortality-information/	Geocoding is performed in ArcGIS Pro.
57.2921	-5.19428	08/08/2016	08/14/2016	8704	MRT00159	Landcatch Natural Selection Ltd	Clachbreac	5g to smolting	46.5g	1.69	Fungus	Treatment and veterinary consultation	Site contact reminded of mortality reporting requirement	SAL	Data is adapted from the Scottish Government website and is accessible at https://www.gov.scot/publications/fish-health-inspectorate-mortality-information/	Geocoding is performed in ArcGIS Pro.
57.8897	-6.09393	02/06/2017	02/08/2017	5300	MRT00160	Grieg Seafood Shetland Ltd	North Papa	≥750g	3.7kg	1.4	Treatment	Mortality following hydrogen peroxide treatment, treatment concluded on 6/2/17 divers morted site on 8/2/17 - levels returned to normal straight after the event	20170043 - MRT report	SAL	Data is adapted from the Scottish Government website and is accessible at https://www.gov.scot/publications/fish-health-inspectorate-mortality-information/	Geocoding is performed in ArcGIS Pro.
57.1639	-2.95789	01/02/2017	01/15/2017	11450	MRT00161	Scottish Sea Farms Ltd	Loura Voe	≥750g	1.9kg	1.41	Physical damage, Seal damage	Light were turned off as thought on this occasion that it was attracting seals. Physical damage also attributed to bad weather.	Morts were 1.41% for wk1 and 4.51% for week 2. Morts have now reduced. 0.06% for week 6 and 0.17% for wk 7.	SAL	Data is adapted from the Scottish Government website and is accessible at https://www.gov.scot/publications/fish-health-inspectorate-mortality-information/	Geocoding is performed in ArcGIS Pro.
55.7398	-5.49601	01/09/2017	02/15/2017	2880	MRT00162	Scottish Sea Farms Ltd	Dury Voe	≥750g	1.7kg	1.29	Physical damage	Physical damage due to bad weather.	Site is due an EC inspection so will be visited by the FHI next trip to Shetland in March	SAL	Data is adapted from the Scottish Government website and is accessible at https://www.gov.scot/publications/fish-health-inspectorate-mortality-information/	Geocoding is performed in ArcGIS Pro.
55.9591	-5.29661	02/13/2017	02/19/2017	3042	MRT00163	Scottish Sea Farms Ltd	Dury Voe	≥750g	2kg	1.4	Seal damage	2 cages having 90% of the mortalities. The nets on these cages are going to be changed to Seal Pro and tensioned more.	Site is due an EC inspection so will be visited by the FHI next trip to Shetland in March.	SAL	Data is adapted from the Scottish Government website and is accessible at https://www.gov.scot/publications/fish-health-inspectorate-mortality-information/	Geocoding is performed in ArcGIS Pro.
57.397	-2.35633	12/26/2016	01/08/2017	23657	MRT00164	Scottish Sea Farms Ltd	South Sound	<750g	342g	4.58	Physical damage	Visit from fish vet group and samples showed no further action required. Attributed to bad weather.	Morts 4.58% for wk 52 and 2.09% for week 1. Morts now reduced; 0.1% for week 6 and 0.06% for wk 7.	SAL	Data is adapted from the Scottish Government website and is accessible at https://www.gov.scot/publications/fish-health-inspectorate-mortality-information/	Geocoding is performed in ArcGIS Pro.
53.8625	-5.36266	12/18/2016	02/25/2016	12984	MRT00165	The Scottish Salmon Company	Geocrab Hatchery	5g to smolting	150g	3.11	HSS	Sample sent to FVG. No treatment	No action taken. Mortality event noted during inspection. Smolts have been transferred to sea sites.	SAL	Data is adapted from the Scottish Government website and is accessible at https://www.gov.scot/publications/fish-health-inspectorate-mortality-information/	Geocoding is performed in ArcGIS Pro.
56.8231	-3.09545	12/26/2016	12/31/2016	29417	MRT00166	The Scottish Salmon Company	Geocrab Hatchery	5g to smolting	150g	7.14	HSS	Sample sent to FVG. No treatment	No action taken. Mortality event noted during inspection. Smolts have been transferred to sea sites.	SAL	Data is adapted from the Scottish Government website and is accessible at https://www.gov.scot/publications/fish-health-inspectorate-mortality-information/	Geocoding is performed in ArcGIS Pro.
56.1155	-2.62261	01/08/2017	01/01/2017	17739	MRT00167	The Scottish Salmon Company	Geocrab Hatchery	5g to smolting	150g	4.68	HSS	Sample sent to FVG. No treatment	No action taken. Mortality event noted during inspection. Smolts have been transferred to sea sites.	SAL	Data is adapted from the Scottish Government website and is accessible at https://www.gov.scot/publications/fish-health-inspectorate-mortality-information/	Geocoding is performed in ArcGIS Pro.
53.9652	-5.16787	01/15/2017	01/22/2017	28675	MRT00168	The Scottish Salmon Company	Geocrab Hatchery	5g to smolting	150g	7.65	HSS	Sample sent to FVG. No treatment	No action taken. Mortality event noted during inspection. Smolts have been transferred to sea sites.	SAL	Data is adapted from the Scottish Government website and is accessible at https://www.gov.scot/publications/fish-health-inspectorate-mortality-information/	Geocoding is performed in ArcGIS Pro.
57.7926	-2.76081	08/29/2016	09/18/2016	16506	MRT00169	The Scottish Salmon Company	Ardcastle Bay	≥750g	2kg	1.9	AGD, Treatment	Post salmosan treatment, signs of AGD, samples taken, PD recovery and mild gill issues - possible phytoplankton bloom, complex gill disease at end of September 2016	MRT case - No action as report was retrospective	sal	Data is adapted from the Scottish Government website and is accessible at https://www.gov.scot/publications/fish-health-inspectorate-mortality-information/	Geocoding is performed in ArcGIS Pro.
56.2975	-3.03046	09/26/2016	10/02/2016	8310	MRT00170	The Scottish Salmon Company	Ardcastle Bay	≥750g	2 kg	2.07	Treatment	post H202 treatment, compromised gills	MRT case - No action as report was retrospective	sal	Data is adapted from the Scottish Government website and is accessible at https://www.gov.scot/publications/fish-health-inspectorate-mortality-information/	Geocoding is performed in ArcGIS Pro.
57.0802	-6.0428	10/17/2016	10/31/2016	12771	MRT00171	The Scottish Salmon Company	Ardcastle Bay	≥750g	2 kg	1.6	Treatment	H202 treatment and complex gill issues - required lice treament	MRT case - No action as report was retrospective	sal	Data is adapted from the Scottish Government website and is accessible at https://www.gov.scot/publications/fish-health-inspectorate-mortality-information/	Geocoding is performed in ArcGIS Pro.
56.8884	-5.79654	07/18/2016	07/24/2016	3938	MRT00172	The Scottish Salmon Company	Gob a Bharra Loch Fyne	≥750g	2.5kg	1.11	AGD, Treatment	Post salmosan treatment - fish with compromised health affected - hist suggested AGD post treatment and mild gill disease	MRT case - no action as report was retrospective	SAL	Data is adapted from the Scottish Government website and is accessible at https://www.gov.scot/publications/fish-health-inspectorate-mortality-information/	Geocoding is performed in ArcGIS Pro.
57.3078	-2.3024	08/08/2016	08/21/2016	20718	MRT00173	The Scottish Salmon Company	Gob a Bharra Loch Fyne	≥750g	2.5kg	3	Treatment	Post salmosan treatment and complex gill issues	MRT case - no action as report was retrospective	SAL	Data is adapted from the Scottish Government website and is accessible at https://www.gov.scot/publications/fish-health-inspectorate-mortality-information/	Geocoding is performed in ArcGIS Pro.
57.1023	-5.6227	09/26/2016	10/09/2016	10887	MRT00174	The Scottish Salmon Company	Gob a Bharra Loch Fyne	≥750g	2.5kg	1.68	Treatment	Post h202 and complex gill issues	MRT case - no action as report was retrospective	SAL	Data is adapted from the Scottish Government website and is accessible at https://www.gov.scot/publications/fish-health-inspectorate-mortality-information/	Geocoding is performed in ArcGIS Pro.
57.476	-5.80547	08/15/2016	09/11/2016	32859	MRT00175	The Scottish Salmon Company	Meall Mhor Loch Fyne	≥750g	2kg	2.88	PD, Treatment	Post salmosan treatment, complex gill issues and PD runts	MRT case - no action as report was retrospective	sal	Data is adapted from the Scottish Government website and is accessible at https://www.gov.scot/publications/fish-health-inspectorate-mortality-information/	Geocoding is performed in ArcGIS Pro.
57.1464	-2.29665	09/26/2016	10/02/2026	3639	MRT00176	The Scottish Salmon Company	Meall Mhor Loch Fyne	≥750g	2kg	1.39	PD, Treatment	Post salmosan treatment, complex gill issues and PD runts	MRT case - no action as report was retrospective	sal	Data is adapted from the Scottish Government website and is accessible at https://www.gov.scot/publications/fish-health-inspectorate-mortality-information/	Geocoding is performed in ArcGIS Pro.
53.8412	-2.96594	10/17/2016	11/20/2016	49116	MRT00177	The Scottish Salmon Company	Meall Mhor Loch Fyne	≥750g	2kg	4.1	PD, Treatment	Post h202 treatment, complex gill issues and PD runts 2 treatments in period one bath and one hydrolicer	MRT case - no action as report was retrospective	sal	Data is adapted from the Scottish Government website and is accessible at https://www.gov.scot/publications/fish-health-inspectorate-mortality-information/	Geocoding is performed in ArcGIS Pro.
55.8485	-5.93529	07/11/2016	07/17/2016	6950	MRT00178	The Scottish Salmon Company	Sgian Dubh	≥750g	3.5kg	1.53	treatment	post h202 and complex gill issues	MRT case - no action as report was retrospective	sal	Data is adapted from the Scottish Government website and is accessible at https://www.gov.scot/publications/fish-health-inspectorate-mortality-information/	Geocoding is performed in ArcGIS Pro.
57.3622	-2.502	08/01/2016	09/18/2016	68123	MRT00179	The Scottish Salmon Company	Sgian Dubh	≥750g	3.5kg	6.1	treatment	Post salmosan, complex gill issues, lice - accelerated harvest	MRT case - no action as report was retrospective	sal	Data is adapted from the Scottish Government website and is accessible at https://www.gov.scot/publications/fish-health-inspectorate-mortality-information/	Geocoding is performed in ArcGIS Pro.
55.8731	-6.03611	07/18/2016	08/07/2016	39011	MRT00180	The Scottish Salmon Company	Strondoir Bay	≥750g	2.5kg	2.97	Algal bloom, Treatment	post treatment salmosan, low o2 due to plankton bloom	MRT Case - no action as report was retrospective	sal	Data is adapted from the Scottish Government website and is accessible at https://www.gov.scot/publications/fish-health-inspectorate-mortality-information/	Geocoding is performed in ArcGIS Pro.
55.7789	-5.79756	10/17/2016	10/23/2016	4988	MRT00181	The Scottish Salmon Company	Strondoir Bay	≥750g	3kg	1.3	treatment	complex gill, pd, hsmi post peroxide treatment	MRT Case - no action as report was retrospective	sal	Data is adapted from the Scottish Government website and is accessible at https://www.gov.scot/publications/fish-health-inspectorate-mortality-information/	Geocoding is performed in ArcGIS Pro.
57.0118	-2.49245	10/31/2016	11/20/2016	36103	MRT00182	The Scottish Salmon Company	Strondoir Bay	≥750g	3kg	2.9	treatment	Post treatment salmosan, h202 and hydrolicer, complex gills, agd	MRT Case - no action as report was retrospective	sal	Data is adapted from the Scottish Government website and is accessible at https://www.gov.scot/publications/fish-health-inspectorate-mortality-information/	Geocoding is performed in ArcGIS Pro.
57.8099	-2.56302	08/08/2016	08/14/2016	3609	MRT00183	The Scottish Salmon Company	Strone Point	≥750g	3.5kg	1.79	treatment	Post treatment and complex gill disease	MRT case - no action as report was retrospective	sal	Data is adapted from the Scottish Government website and is accessible at https://www.gov.scot/publications/fish-health-inspectorate-mortality-information/	Geocoding is performed in ArcGIS Pro.
57.8381	-5.78693	08/26/2016	09/18/2016	16268	MRT00184	The Scottish Salmon Company	Strone Point	≥750g	3.5kg	1.79	treatment	Post treatment, PGD complex gill issues site harvested	MRT case - no action as report was retrospective	sal	Data is adapted from the Scottish Government website and is accessible at https://www.gov.scot/publications/fish-health-inspectorate-mortality-information/	Geocoding is performed in ArcGIS Pro.
57.8577	-5.27617	07/25/2016	08/07/2016	11137	MRT00185	The Scottish Salmon Company	Tarbert South	≥750g	1.8Kg	1.74	PD, Treatment	Post treatment for salmosan, PD	MRT Case - no action taken as report was retrospective	sal	Data is adapted from the Scottish Government website and is accessible at https://www.gov.scot/publications/fish-health-inspectorate-mortality-information/	Geocoding is performed in ArcGIS Pro.
53.8767	-6.0647	08/15/2016	08/21/2016	6990	MRT00186	The Scottish Salmon Company	Tarbert South	≥750g	1.8Kg	2.24	PD, Treatment	Post treatment with salmosan, PD	MRT Case - no action taken as report was retrospective	sal	Data is adapted from the Scottish Government website and is accessible at https://www.gov.scot/publications/fish-health-inspectorate-mortality-information/	Geocoding is performed in ArcGIS Pro.
57.5516	-2.70842	09/03/2016	09/09/2016	10678	MRT00187	The Scottish Salmon Company	Aird	≥750g	900g	1.18	AGD	AGD and complex gill issues	MRT case, no action as report was retrospective	SAL	Data is adapted from the Scottish Government website and is accessible at https://www.gov.scot/publications/fish-health-inspectorate-mortality-information/	Geocoding is performed in ArcGIS Pro.
57.2595	-6.27355	10/22/2016	10/28/2016	8086	MRT00188	The Scottish Salmon Company	Greanamul	≥750g	830g	1.8	AGD	Complex gill issues	MRT case - no action as report retrospective	SAL	Data is adapted from the Scottish Government website and is accessible at https://www.gov.scot/publications/fish-health-inspectorate-mortality-information/	Geocoding is performed in ArcGIS Pro.
57.0861	-6.14858	07/16/2016	08/12/2016	40000	MRT00195	The Scottish Salmon Company	Kyles Vuia	≥750g	3.7kg	12.5	AGD, Treatment	Post lice treatment, complex gill issues and PGD	MRT case - no action taken as report is retrospective	SAL	Data is adapted from the Scottish Government website and is accessible at https://www.gov.scot/publications/fish-health-inspectorate-mortality-information/	Geocoding is performed in ArcGIS Pro.
56.8197	-2.43031	11/12/2016	11/25/2016	600	MRT00196	The Scottish Salmon Company	Outer Eport	≥750g	4.7kg	1.3	Physical damage	Handling damage during harvest	MRT case - no action taken as report is retrospective	SAL	Data is adapted from the Scottish Government website and is accessible at https://www.gov.scot/publications/fish-health-inspectorate-mortality-information/	Geocoding is performed in ArcGIS Pro.
57.2209	-2.37639	08/27/2016	09/16/2016	21000	MRT00197	The Scottish Salmon Company	Kilerivagh / Petersport	≥750g	900g	2.5	AGD, Treatment	Post treatment, complex gill issues and AGD	MRT case - no action taken as report is retrospective	SAL	Data is adapted from the Scottish Government website and is accessible at https://www.gov.scot/publications/fish-health-inspectorate-mortality-information/	Geocoding is performed in ArcGIS Pro.
53.8439	-5.32075	08/27/2016	09/16/2016	21000	MRT00198	The Scottish Salmon Company	Kilerivagh / Petersport	≥750g	900g	2.5	AGD, Treatment	Post treatment, complex gill issues and AGD	MRT case - no action taken as report is retrospective	SAL	Data is adapted from the Scottish Government website and is accessible at https://www.gov.scot/publications/fish-health-inspectorate-mortality-information/	Geocoding is performed in ArcGIS Pro.
57.122	-2.86022	07/23/2016	07/29/2016	1771	MRT00199	The Scottish Salmon Company	Plocrapol	≥750g	1.6kg	1.42	PD	PD	MRT case - no action taken as report is retrospective	SAL	Data is adapted from the Scottish Government website and is accessible at https://www.gov.scot/publications/fish-health-inspectorate-mortality-information/	Geocoding is performed in ArcGIS Pro.
57.6952	-5.5814	10/01/2016	10/14/2016	7500	MRT00200	The Scottish Salmon Company	Plocrapol	≥750g	2.5kg	3	Treatment	Post lice treatment	MRT case - no action taken as report is retrospective	SAL	Data is adapted from the Scottish Government website and is accessible at https://www.gov.scot/publications/fish-health-inspectorate-mortality-information/	Geocoding is performed in ArcGIS Pro.
56.1691	-2.3421	10/15/2016	10/21/2016	17525	MRT00201	The Scottish Salmon Company	Portree	<750g	240g	2.58	AGD, Treatment	Post h202 treatment, complex gill issues and AGD	MRT case - no action taken as report is retrospective	SAL	Data is adapted from the Scottish Government website and is accessible at https://www.gov.scot/publications/fish-health-inspectorate-mortality-information/	Geocoding is performed in ArcGIS Pro.
57.8593	-6.07487	11/05/2016	11/11/2016	18874	MRT00202	The Scottish Salmon Company	Portree	<750g	280g	2.88	AGD, Treatment	Post h202 treatment, complex gill issues and AGD	MRT case - no action taken as report is retrospective	SAL	Data is adapted from the Scottish Government website and is accessible at https://www.gov.scot/publications/fish-health-inspectorate-mortality-information/	Geocoding is performed in ArcGIS Pro.
55.7424	-2.54691	11/19/2016	12/02/2016	30000	MRT00203	The Scottish Salmon Company	Portree	<750g	360g	2.2	AGD, Treatment	Post h202 treatment, complex gill issues and AGD	MRT case - no action taken as report is retrospective	SAL	Data is adapted from the Scottish Government website and is accessible at https://www.gov.scot/publications/fish-health-inspectorate-mortality-information/	Geocoding is performed in ArcGIS Pro.
57.1432	-5.48198	11/26/2016	12/09/2016	37600	MRT00204	The Scottish Salmon Company	Reibinish	≥750g	2.4kg	3.5	Treatment	Post salmosan treatment, complex gill issues	MRT case - no action taken as report was retrospective	SAL	Data is adapted from the Scottish Government website and is accessible at https://www.gov.scot/publications/fish-health-inspectorate-mortality-information/	Geocoding is performed in ArcGIS Pro.
57.5754	-2.88685	08/06/2016	09/23/2016	46000	MRT00205	The Scottish Salmon Company	Taranaish	≥750g	4.5kg	3.12	Treatment	Post lice treatment, fallow two weeks later	MRT case - no action taken as report was retrospective	SAL	Data is adapted from the Scottish Government website and is accessible at https://www.gov.scot/publications/fish-health-inspectorate-mortality-information/	Geocoding is performed in ArcGIS Pro.
53.8552	-2.60633	07/16/2016	07/22/2016	8044	MRT00206	The Scottish Salmon Company	Vacasay	≥750g	4kg	5.46	AGD, Treatment	Post treatment and gill issues	MRT case - No action as not reported	SAL	Data is adapted from the Scottish Government website and is accessible at https://www.gov.scot/publications/fish-health-inspectorate-mortality-information/	Geocoding is performed in ArcGIS Pro.
57.2785	-2.55791	07/30/2016	08/05/2016	2565	MRT00207	The Scottish Salmon Company	Vacasay	≥750g	4.2kg	2.56	AGD, Treatment	Post treatment and gill issues	MRT case - No action as not reported	SAL	Data is adapted from the Scottish Government website and is accessible at https://www.gov.scot/publications/fish-health-inspectorate-mortality-information/	Geocoding is performed in ArcGIS Pro.
57.134	-5.24282	08/13/2016	09/16/2016	19000	MRT00208	The Scottish Salmon Company	Vacasay	≥750g	4.3kg	3	AGD, Treatment	Post treatment and gill issues - harvested two weeks later	MRT case - No action as not reported	SAL	Data is adapted from the Scottish Government website and is accessible at https://www.gov.scot/publications/fish-health-inspectorate-mortality-information/	Geocoding is performed in ArcGIS Pro.
57.4399	-2.33325	07/09/2016	07/15/2016	8118	MRT00209	The Scottish Salmon Company	Vuiabeag	≥750g	4.1kg	7.42	Treatment	Post treatment	MRT case - No action as not reported	SAL	Data is adapted from the Scottish Government website and is accessible at https://www.gov.scot/publications/fish-health-inspectorate-mortality-information/	Geocoding is performed in ArcGIS Pro.
56.9382	-5.71524	08/06/2016	08/19/2016	11000	MRT00210	The Scottish Salmon Company	Vuiabeag	≥750g	4.4kg	10	Treatment	Post treatment,handling stress, peaked at 14% in wk 32, site fallowed in wk 34	MRT case - No action as not reported	SAL	Data is adapted from the Scottish Government website and is accessible at https://www.gov.scot/publications/fish-health-inspectorate-mortality-information/	Geocoding is performed in ArcGIS Pro.
57.3951	-2.93053	07/16/2016	07/29/2016	22000	MRT00211	The Scottish Salmon Company	Vuia Mor	≥750g	3.4kg	5	Treatment	Post treatment	MRT case - No action as not reported	SAL	Data is adapted from the Scottish Government website and is accessible at https://www.gov.scot/publications/fish-health-inspectorate-mortality-information/	Geocoding is performed in ArcGIS Pro.
57.2915	-5.44401	08/13/2016	08/19/2016	6750	MRT00212	The Scottish Salmon Company	Vuia Mor	≥750g	3.6kg	2.5	Treatment	Post treatment	MRT case - No action as not reported	SAL	Data is adapted from the Scottish Government website and is accessible at https://www.gov.scot/publications/fish-health-inspectorate-mortality-information/	Geocoding is performed in ArcGIS Pro.
53.8565	-3.05229	08/27/2016	09/02/2016	3968	MRT00213	The Scottish Salmon Company	Vuia Mor	≥750g	3.7kg	1.69	Treatment	Post treatment	MRT case - No action as not reported	SAL	Data is adapted from the Scottish Government website and is accessible at https://www.gov.scot/publications/fish-health-inspectorate-mortality-information/	Geocoding is performed in ArcGIS Pro.
56.2386	-2.97989	10/01/2016	10/07/2016	3740	MRT00214	The Scottish Salmon Company	Vuia Mor	≥750g	4.1kg	1.17	Treatment	Post treatment	MRT case - No action as not reported	SAL	Data is adapted from the Scottish Government website and is accessible at https://www.gov.scot/publications/fish-health-inspectorate-mortality-information/	Geocoding is performed in ArcGIS Pro.
56.8699	-5.60465	11/05/2016	11/11/2016	668	MRT00215	The Scottish Salmon Company	Vuia Mor	≥750g	3.2kg	1.1	Treatment	Post treatment and handling stress, site fallowed that week	MRT case - No action as not reported	SAL	Data is adapted from the Scottish Government website and is accessible at https://www.gov.scot/publications/fish-health-inspectorate-mortality-information/	Geocoding is performed in ArcGIS Pro.
56.9622	-2.34603	06/18/2016	06/24/2016	9968	MRT00216	The Scottish Salmon Company	North Uiskevagh	<750g	240g	1.79		Bacterial skin ulceration, post transfer lesions	MRT case - No action as not reported	SAL	Data is adapted from the Scottish Government website and is accessible at https://www.gov.scot/publications/fish-health-inspectorate-mortality-information/	Geocoding is performed in ArcGIS Pro.
57.2195	-6.21734	07/02/2016	07/08/2016	8788	MRT00217	The Scottish Salmon Company	North Uiskevagh	<750g	320g	1.61		Bacterial skin ulceration, post transfer lesions	MRT case - No action as not reported	SAL	Data is adapted from the Scottish Government website and is accessible at https://www.gov.scot/publications/fish-health-inspectorate-mortality-information/	Geocoding is performed in ArcGIS Pro.
57.5558	-5.89776	09/03/2016	09/30/2016	41000	MRT00218	The Scottish Salmon Company	North Uiskevagh	≥750g	780g	2.5	AGD, Treatment	Complex gill issues, post H202 treatment, AGD	MRT case - Site visited October 2016 - no diagnostics taken	SAL	Data is adapted from the Scottish Government website and is accessible at https://www.gov.scot/publications/fish-health-inspectorate-mortality-information/	Geocoding is performed in ArcGIS Pro.
57.2458	-6.07214	10/08/2016	10/14/2016	4500	MRT00219	The Scottish Salmon Company	North Uiskevagh	≥750g	950g	1.5	AGD	AGD	MRT case - Site visited October 2016 - no diagnostics taken	SAL	Data is adapted from the Scottish Government website and is accessible at https://www.gov.scot/publications/fish-health-inspectorate-mortality-information/	Geocoding is performed in ArcGIS Pro.
57.3313	-2.89092	07/09/2016	07/22/2016	17500	MRT00220	The Scottish Salmon Company	Gousam	≥750g	3.4kg	5	Treatment	Post salmosan treatment and complex gill issues	MRT case - no action as report was retrospective	SAL	Data is adapted from the Scottish Government website and is accessible at https://www.gov.scot/publications/fish-health-inspectorate-mortality-information/	Geocoding is performed in ArcGIS Pro.
57.3871	-5.519	08/06/2016	09/02/2016	11500	MRT00221	The Scottish Salmon Company	Gousam	≥750g	3.8kg	3	Treatment	Post salmosan treatment and complex gill issues	MRT case - no action as report was retrospective	SAL	Data is adapted from the Scottish Government website and is accessible at https://www.gov.scot/publications/fish-health-inspectorate-mortality-information/	Geocoding is performed in ArcGIS Pro.
55.7445	-5.40413	09/24/2016	09/30/2016	1069	MRT00222	The Scottish Salmon Company	Gousam	≥750g	3.8kg	1.12	Treatment	Post salmosan treatment and complex gill issues	MRT case - no action as report was retrospective	SAL	Data is adapted from the Scottish Government website and is accessible at https://www.gov.scot/publications/fish-health-inspectorate-mortality-information/	Geocoding is performed in ArcGIS Pro.
56.7926	-5.87185	11/05/2016	11/11/2016	146	MRT00223	The Scottish Salmon Company	Gousam	≥750g	4.1kg	1.04		Post handling and crowding - fallowed week 46	MRT case - no action as report was retrospective	SAL	Data is adapted from the Scottish Government website and is accessible at https://www.gov.scot/publications/fish-health-inspectorate-mortality-information/	Geocoding is performed in ArcGIS Pro.
53.8323	-2.668	07/25/2016	07/31/2016	932	MRT00224	The Scottish Salmon Company	Ardyne	≥750g	4kg	1.23	Treatment	Post salmosan treatment, harvesting started low biomass - some complex gill issues, excelerated harvest due to lice burden	MRT case - no action taken as report was retrospective	sal	Data is adapted from the Scottish Government website and is accessible at https://www.gov.scot/publications/fish-health-inspectorate-mortality-information/	Geocoding is performed in ArcGIS Pro.
57.2119	-2.9972	08/15/2016	09/11/2016	4959	MRT00225	The Scottish Salmon Company	Ardyne	≥750g	4kg	4.2	Seal damage	Peaking at 9.6 week 36, complex gill issues and PGD - site fallow	MRT case - no action taken as report was retrospective	SAL	Data is adapted from the Scottish Government website and is accessible at https://www.gov.scot/publications/fish-health-inspectorate-mortality-information/	Geocoding is performed in ArcGIS Pro.
55.8658	-3.04093	09/19/2016	09/25/2016	7445	MRT00226	The Scottish Salmon Company	Quarry Point	≥750g	3.0kg	2.23	Treatment	Post salmosan treatment losses associated with complex gill issues and post kerinia bloom - FVG report from samples submitted by company identified PGD and gill pathology	MRT case	SAL	Data is adapted from the Scottish Government website and is accessible at https://www.gov.scot/publications/fish-health-inspectorate-mortality-information/	Geocoding is performed in ArcGIS Pro.
53.9225	-2.43593	11/14/2016	11/20/2016	4247	MRT00227	The Scottish Salmon Company	Quarry Point	≥750g	3.2kg	2.8	Treatment	Post Hydrolicer treatment, fish with compromised health did not susrvive the treatment well - mechanical damage	MRT case	SAL	Data is adapted from the Scottish Government website and is accessible at https://www.gov.scot/publications/fish-health-inspectorate-mortality-information/	Geocoding is performed in ArcGIS Pro.
57.0111	-2.72252	02/28/2017	03/05/2017	65000	MRT00228	Cooke Aquaculture (Freshwater) Ltd	Furnace (FW)	5g to smolting	130g	14.2	Gill issues	Compromised gills due to water quality and post vaccination. Samples taken and no significant findings. Fish treated with formalin as post vaccination prophylactic treatment. Mortality levels have reduced significantly following week.	Site visit to be conducted w/b 13/3/17	SAL	Data is adapted from the Scottish Government website and is accessible at https://www.gov.scot/publications/fish-health-inspectorate-mortality-information/	Geocoding is performed in ArcGIS Pro.
57.6012	-2.55866	03/01/2016	03/06/2016	33070	MRT00229	Marine Harvest (Scotland) Ltd	Eilean Grianain	<750g	470g	2.4	Physical damage	Reported bird damage - (mesh size for top nets reported to be too big - since rectified) and failed smolts	MRT case - no action as identified through visit	SAL	Data is adapted from the Scottish Government website and is accessible at https://www.gov.scot/publications/fish-health-inspectorate-mortality-information/	Geocoding is performed in ArcGIS Pro.
57.5062	-5.51581	08/27/2016	08/27/2016	22857	MRT00230	Marine Harvest (Scotland) Ltd	Eilean Grianain	≥750g	2.08kg	1.7	Treatment	Treatment losses following combined Salmosan AMX treatment - this was a trial and was not carried out on the whole site	MRT case - no action as identified through visit	SAL	Data is adapted from the Scottish Government website and is accessible at https://www.gov.scot/publications/fish-health-inspectorate-mortality-information/	Geocoding is performed in ArcGIS Pro.
56.8867	-2.90743	09/19/2016	09/25/2016	7445	MRT00231	The Scottish Salmon Company	Quarry Point	≥750g	3.0kg	2.23	Treatment	Post salmosan treatment losses associated with complex gill issues and post kerinia bloom - FVG report from samples submitted by company identified PGD and gill pathology	MRT case	SAL	Data is adapted from the Scottish Government website and is accessible at https://www.gov.scot/publications/fish-health-inspectorate-mortality-information/	Geocoding is performed in ArcGIS Pro.
56.2676	-2.87844	11/14/2016	11/20/2016	4247	MRT00232	The Scottish Salmon Company	Quarry Point	≥750g	3.2kg	2.8	Treatment	Post Hydrolicer treatment, fish with compromised health did not susrvive the treatment well - mechanical damage	MRT case	SAL	Data is adapted from the Scottish Government website and is accessible at https://www.gov.scot/publications/fish-health-inspectorate-mortality-information/	Geocoding is performed in ArcGIS Pro.
57.6348	-6.1917	11/21/2016	11/21/2016	10619	MRT00233	Grieg Seafood Shetland Ltd	Score Holms	≥750g	1.7kg	3.7	Treatment	Mortalities post Thermolicer treatment,	No further action - Retrospective information.	SAL	Data is adapted from the Scottish Government website and is accessible at https://www.gov.scot/publications/fish-health-inspectorate-mortality-information/	Geocoding is performed in ArcGIS Pro.
57.2751	-5.71069	02/27/2017	04/02/2017	10793	MRT00234	Scottish Sea Farms Ltd	Dury Voe	≥750g	2.6Kg	5.05	Predation, Treatment	ADDs on site and Seal Pro nets installed. No further action on post treatment losses	Site inspected - no sick fish seen	SAL	Data is adapted from the Scottish Government website and is accessible at https://www.gov.scot/publications/fish-health-inspectorate-mortality-information/	Geocoding is performed in ArcGIS Pro.
57.5777	-5.93615	03/13/2017	03/19/2017	4844	MRT00235	Grieg Seafood Shetland Ltd	Score Holms	≥750g	2.9Kg	1.4	Treatment	No further action, losses post sea lice treatment. Mortality levels in following weeks have continued to reduce	Site inspected - a couple of moribund fish observed, but unable to catch due to location in cage	SAL	Data is adapted from the Scottish Government website and is accessible at https://www.gov.scot/publications/fish-health-inspectorate-mortality-information/	Geocoding is performed in ArcGIS Pro.
56.7097	-5.82449	02/20/2017	02/26/2017	4129	MRT00236	Scottish Sea Farms Ltd	Nevis A	≥750g	1.5kg	1.58	Treatment	Losses following Thermolicer treatment. Thought to be fish weakend by HSMI.	Inspection carried out. No moribund fish observed.	SAL	Data is adapted from the Scottish Government website and is accessible at https://www.gov.scot/publications/fish-health-inspectorate-mortality-information/	Geocoding is performed in ArcGIS Pro.
57.6278	-5.69919	01/23/2017	01/29/2017	7529	MRT00237	Marine Harvest (Scotland) Ltd	MacLean's Nose	≥750g	798.2g	1.13	CMS	Monitoring situation closely. Health personnel on site frequently.	Notified to FHI over the phone. Site inspection carried out by FHI. No diagnostic samples taken as no moribund fish observed on site. Data collected at the time of inspection.	SAL	Data is adapted from the Scottish Government website and is accessible at https://www.gov.scot/publications/fish-health-inspectorate-mortality-information/	Geocoding is performed in ArcGIS Pro.
53.9149	-3.11672	01/30/2017	02/05/2017	9728	MRT00238	Marine Harvest (Scotland) Ltd	MacLean's Nose	≥750g	863.1g	1.48	CMS	Monitoring situation closely. Health personnel on site frequently.	Notified to FHI over the phone. Site inspection carried out by FHI. No diagnostic samples taken as no moribund fish observed on site. Data collected at the time of inspection.	SAL	Data is adapted from the Scottish Government website and is accessible at https://www.gov.scot/publications/fish-health-inspectorate-mortality-information/	Geocoding is performed in ArcGIS Pro.
53.8954	-5.41738	02/06/2017	02/12/2017	17428	MRT00239	Marine Harvest (Scotland) Ltd	MacLean's Nose	≥750g	922.0g	2.69	CMS	Monitoring situation closely. Health personnel on site frequently.	Notified to FHI over the phone. Site inspection carried out by FHI. No diagnostic samples taken as no moribund fish observed on site. Data collected at the time of inspection.	SAL	Data is adapted from the Scottish Government website and is accessible at https://www.gov.scot/publications/fish-health-inspectorate-mortality-information/	Geocoding is performed in ArcGIS Pro.
57.0311	-2.60243	02/13/2017	02/19/2017	18740	MRT00240	Marine Harvest (Scotland) Ltd	MacLean's Nose	≥750g	992.7g	2.97	CMS	Monitoring situation closely. Health personnel on site frequently.	Notified to FHI over the phone. Site inspection carried out by FHI. No diagnostic samples taken as no moribund fish observed on site. Data collected at the time of inspection.	SAL	Data is adapted from the Scottish Government website and is accessible at https://www.gov.scot/publications/fish-health-inspectorate-mortality-information/	Geocoding is performed in ArcGIS Pro.
57.4071	-2.62894	02/20/2017	02/26/2017	20801	MRT00241	Marine Harvest (Scotland) Ltd	MacLean's Nose	≥750g	1059.9g	3.4	CMS	Monitoring situation closely. Health personnel on site frequently.	Notified to FHI over the phone. Site inspection carried out by FHI. No diagnostic samples taken as no moribund fish observed on site. Data collected at the time of inspection.	SAL	Data is adapted from the Scottish Government website and is accessible at https://www.gov.scot/publications/fish-health-inspectorate-mortality-information/	Geocoding is performed in ArcGIS Pro.
57.5921	-5.46974	02/27/2017	03/05/2017	22774	MRT00242	Marine Harvest (Scotland) Ltd	MacLean's Nose	≥750g	1128.6g	3.86	CMS	Monitoring situation closely. Health personnel on site frequently.	Notified to FHI over the phone. Site inspection carried out by FHI. No diagnostic samples taken as no moribund fish observed on site. Data collected at the time of inspection.	SAL	Data is adapted from the Scottish Government website and is accessible at https://www.gov.scot/publications/fish-health-inspectorate-mortality-information/	Geocoding is performed in ArcGIS Pro.
55.8493	-2.46182	03/06/2017	03/12/2017	21460	MRT00243	Marine Harvest (Scotland) Ltd	MacLean's Nose	≥750g	1199.1g	2.7	CMS	Monitoring situation closely. Health personnel on site frequently.	Notified to FHI over the phone. Site inspection carried out by FHI. No diagnostic samples taken as no moribund fish observed on site. Data collected at the time of inspection.	SAL	Data is adapted from the Scottish Government website and is accessible at https://www.gov.scot/publications/fish-health-inspectorate-mortality-information/	Geocoding is performed in ArcGIS Pro.
57.3391	-6.19552	03/13/2017	03/19/2017	20249	MRT00244	Marine Harvest (Scotland) Ltd	MacLean's Nose	≥750g	1255.1g	2.7	CMS	Monitoring situation closely. Health personnel on site frequently.	Notified to FHI over the phone. Site inspection carried out by FHI. No diagnostic samples taken as no moribund fish observed on site. Data collected at the time of inspection.	SAL	Data is adapted from the Scottish Government website and is accessible at https://www.gov.scot/publications/fish-health-inspectorate-mortality-information/	Geocoding is performed in ArcGIS Pro.
56.2571	-2.79537	03/22/2017	03/26/2017	19056	MRT00245	Marine Harvest (Scotland) Ltd	MacLean's Nose	≥750g	1323.9g	2.61	CMS	Monitoring situation closely. Health personnel on site frequently.	Notified to FHI over the phone. Site inspection carried out by FHI. No diagnostic samples taken as no moribund fish observed on site. Data collected at the time of inspection.	SAL	Data is adapted from the Scottish Government website and is accessible at https://www.gov.scot/publications/fish-health-inspectorate-mortality-information/	Geocoding is performed in ArcGIS Pro.
55.942	-5.70323	03/27/2017	04/02/2017	14719	MRT00246	Marine Harvest (Scotland) Ltd	MacLean's Nose	≥750g	1393.7g	2.07	CMS	Monitoring situation closely. Health personnel on site frequently.	Notified to FHI over the phone. Site inspection carried out by FHI. No diagnostic samples taken as no moribund fish observed on site. Data collected at the time of inspection.	SAL	Data is adapted from the Scottish Government website and is accessible at https://www.gov.scot/publications/fish-health-inspectorate-mortality-information/	Geocoding is performed in ArcGIS Pro.
57.4355	-2.76941	04/23/2017	04/24/2017	2742	MRT00247	Marine Harvest (Scotland) Ltd	Sconser	≥750g	5kg	1.06	Treatment	Post salmosan treatment, there has been a history of CMS in this stock. Vet notified	MRT case conducted during inspection of site.	SAL	Data is adapted from the Scottish Government website and is accessible at https://www.gov.scot/publications/fish-health-inspectorate-mortality-information/	Geocoding is performed in ArcGIS Pro.
57.3772	-5.81725	05/11/2017	05/13/2017	6750	MRT00248	Grieg Seafood Shetland Ltd	Gob na Hoe	≥750g	4.5kg	4.5		FVG to visit on Thursday, manager suspects CMS, mortality ok prior to treatment	MRT report, diagnostic	SAL	Data is adapted from the Scottish Government website and is accessible at https://www.gov.scot/publications/fish-health-inspectorate-mortality-information/	Geocoding is performed in ArcGIS Pro.
57.1711	-5.25712	01/05/2017	01/12/2017	8561	MRT00250	Marine Harvest (Scotland) Ltd	Cairidh	≥750g	3kg	1.3	Treatment	Pen 1 and 2 affected post Thermolicer treatment the rest of the site was not treated	MRT case conducted	SAL	Data is adapted from the Scottish Government website and is accessible at https://www.gov.scot/publications/fish-health-inspectorate-mortality-information/	Geocoding is performed in ArcGIS Pro.
57.1251	-5.1864	05/22/2017	05/26/2017	1078	MRT00251	The Scottish Salmon Company	Ardgadden	≥750g		1.59	Handling during grading, fish in poor condition due to ongoing gill issues	site to be fallow soon	no action to take	SAL	Data is adapted from the Scottish Government website and is accessible at https://www.gov.scot/publications/fish-health-inspectorate-mortality-information/	Geocoding is performed in ArcGIS Pro.
57.8437	-5.16714	12/05/2016	12/11/2016	18232	MRT00252	Grieg Seafood Shetland Ltd	Langa Isle (East)	≥750g	2.49 kg	5.3	Treatment	Thermolicer treatment losses	No action taken. Not informed at time of event	SAL	Data is adapted from the Scottish Government website and is accessible at https://www.gov.scot/publications/fish-health-inspectorate-mortality-information/	Geocoding is performed in ArcGIS Pro.
53.8019	-5.47233	12/12/2016	12/18/2016	19131	MRT00253	Grieg Seafood Shetland Ltd	Langa Isle (East)	≥750g	2.49 kg	5.75	Treatment	Thermolicer treatment losses	No action taken. Not informed at time of event	SAL	Data is adapted from the Scottish Government website and is accessible at https://www.gov.scot/publications/fish-health-inspectorate-mortality-information/	Geocoding is performed in ArcGIS Pro.
57.2684	-2.72058	05/01/2017	05/07/2017	3460	MRT00254	Scottish Sea Farms Ltd	South Sound	≥750g	1.7kg	1.06	Treatment	No action taken. Mortality due to treatment with thermolicer. Mortalities reduced significantly the following week	No action taken	SAL	Data is adapted from the Scottish Government website and is accessible at https://www.gov.scot/publications/fish-health-inspectorate-mortality-information/	Geocoding is performed in ArcGIS Pro.
55.9248	-2.84715	05/29/2017	06/04/2017	2711	MRT00255	Marine Harvest (Scotland) Ltd	Linnhe	≥750g	5 kg	1.11	CMS	Harvested worst affected cages first.	Discovered during site inspection. Diagnostic samples taken.	SAL	Data is adapted from the Scottish Government website and is accessible at https://www.gov.scot/publications/fish-health-inspectorate-mortality-information/	Geocoding is performed in ArcGIS Pro.
55.9647	-5.29367	06/14/2017	06/20/2017	444787	MRT00256	Cooke Aquaculture (Freshwater) Ltd	Furnace (FW)	1st feed to 5g	0.6g	46.8	Salmon gill pox	Samples sent to FVG and test own samples. Administering formalin (mortalities from 14/6/17-20/6/17)	Diagnostic samples taken	SAL	Data is adapted from the Scottish Government website and is accessible at https://www.gov.scot/publications/fish-health-inspectorate-mortality-information/	Geocoding is performed in ArcGIS Pro.
57.3934	-5.47092	03/06/2017	03/12/2017	30751	MRT00257	Cooke Aquaculture (Freshwater) Ltd	Furnace (FW)	1st feed to 5g	1g	5.3	Salmon gill pox	Administered formalin	Not reported at time	SAL	Data is adapted from the Scottish Government website and is accessible at https://www.gov.scot/publications/fish-health-inspectorate-mortality-information/	Geocoding is performed in ArcGIS Pro.
57.6009	-2.40816	03/13/2017	03/19/2017	114842	MRT00258	Cooke Aquaculture (Freshwater) Ltd	Furnace (FW)	1st feed to 5g	1g	21	Salmon gill pox	Administered formalin	Not reported at time	SAL	Data is adapted from the Scottish Government website and is accessible at https://www.gov.scot/publications/fish-health-inspectorate-mortality-information/	Geocoding is performed in ArcGIS Pro.
56.1503	-6.03443	06/05/2017	06/11/2017	1851	MRT00259	The Scottish Salmon Company	Kenmore Loch Torridon	≥750g	3.4kg	1.91	Treatment	No action by company. Had been treating with hydrolicer.	Site to be visited when next in area. Confirmed on 30th June 2017 that mortality level now below 1%.	SAL	Data is adapted from the Scottish Government website and is accessible at https://www.gov.scot/publications/fish-health-inspectorate-mortality-information/	Geocoding is performed in ArcGIS Pro.
57.6219	-5.62264	06/19/2017	06/25/2017		MRT00260	The Scottish Salmon Company	Kenmore Loch Torridon	≥750g	3.4kg	1.17	Treatment	No action by company. Had been treating with hydrolicer.	Site to be visited when next in area. Confirmed on 30th June 2017 that mortality level now below 1%.	SAL	Data is adapted from the Scottish Government website and is accessible at https://www.gov.scot/publications/fish-health-inspectorate-mortality-information/	Geocoding is performed in ArcGIS Pro.
57.8059	-2.68841	01/29/2017	02/04/2017		MRT00261	Scottish Sea Farms Ltd	Bring Head	≥750g	1.3 Kg	1.27	PGD, Post-Transfer, Treatment	Company vet informed, mortality fell to 0.02% the following week, no further action taken	Mortality event picked up during ECI inspection 2017-0246. 27/06/2017. Site manager advised on mortality reporting protocols. No further action taken.	SAL	Data is adapted from the Scottish Government website and is accessible at https://www.gov.scot/publications/fish-health-inspectorate-mortality-information/	Geocoding is performed in ArcGIS Pro.
57.4026	-5.63247	06/12/2017	06/18/2017	2200	MRT00262	Marine Harvest (Scotland) Ltd	Maol Ban	≥750g	4.8Kg	1.01	Treatment	No further action as mortalities reduced following week	No further action	SAL	Data is adapted from the Scottish Government website and is accessible at https://www.gov.scot/publications/fish-health-inspectorate-mortality-information/	Geocoding is performed in ArcGIS Pro.
57.6196	-3.07435	06/12/2017	06/18/2017	12082	MRT00263	Marine Harvest (Scotland) Ltd	Creag an T'Sagairt (Loch Hourn)	≥750g	2.75Kg	1.39	Treatment	Freshwater treatment on wellboat	Visit scheduled	SAL	Data is adapted from the Scottish Government website and is accessible at https://www.gov.scot/publications/fish-health-inspectorate-mortality-information/	Geocoding is performed in ArcGIS Pro.
57.5867	-5.60462	06/19/2017	06/25/2017	9331	MRT00264	Marine Harvest (Scotland) Ltd	Creag an T'Sagairt (Loch Hourn)	≥750g	2.75Kg	1.09	Treatment	Thermolicer	Visit scheduled	SAL	Data is adapted from the Scottish Government website and is accessible at https://www.gov.scot/publications/fish-health-inspectorate-mortality-information/	Geocoding is performed in ArcGIS Pro.
57.8753	-2.3511	06/26/2017	07/02/2017	19633	MRT00265	Marine Harvest (Scotland) Ltd	Creag an T'Sagairt (Loch Hourn)	≥750g	2.75Kg	2.31	Treatment	Salmosan treatment	Visit scheduled	SAL	Data is adapted from the Scottish Government website and is accessible at https://www.gov.scot/publications/fish-health-inspectorate-mortality-information/	Geocoding is performed in ArcGIS Pro.
56.9655	-5.71126	06/19/2017	06/25/2017	6217	MRT00266	Scottish Sea Farms Ltd	Bloody Bay	≥750g	2.2Kg	2.31	Treatment	Losses from sea lice treatment with azamethiphos, no suspected underlying condition	No further action	SAL	Data is adapted from the Scottish Government website and is accessible at https://www.gov.scot/publications/fish-health-inspectorate-mortality-information/	Geocoding is performed in ArcGIS Pro.
56.9116	-2.80719	06/26/2017	07/02/2017	2781	MRT00267	Scottish Sea Farms Ltd	Bloody Bay	≥750g	2.2Kg	1.06	Treatment	Residual losses from above treatment	No further action	SAL	Data is adapted from the Scottish Government website and is accessible at https://www.gov.scot/publications/fish-health-inspectorate-mortality-information/	Geocoding is performed in ArcGIS Pro.
57.5274	-6.14597	05/22/2017	05/28/2017	5345	MRT00268	Scottish Sea Farms Ltd	Nevis B	≥750g		1.81	Treatment	Losses from sea lice treatment with thermolicer, no suspected underlying condition	No further action, informed 6 weeks post event and mortalities below reporting level	SAL	Data is adapted from the Scottish Government website and is accessible at https://www.gov.scot/publications/fish-health-inspectorate-mortality-information/	Geocoding is performed in ArcGIS Pro.
57.6877	-5.33024	07/03/2017	07/09/2017	3087	MRT00269	Marine Harvest (Scotland) Ltd	Marulaig Bay	≥750g	4.5Kg	1.5	Treatment	Mortalities reduced to expected levels following treatment. No further action and site due to be fallow soon	No further action	SAL	Data is adapted from the Scottish Government website and is accessible at https://www.gov.scot/publications/fish-health-inspectorate-mortality-information/	Geocoding is performed in ArcGIS Pro.
57.6053	-5.167	07/11/2017	07/15/2017	17713	MRT00270	The Scottish Salmon Company	Loch Odhairn	≥750g	1.9 Kg	2.45	Treatment		Mort case opened.	SAL	Data is adapted from the Scottish Government website and is accessible at https://www.gov.scot/publications/fish-health-inspectorate-mortality-information/	Geocoding is performed in ArcGIS Pro.
56.9615	-6.20591	07/10/2017	07/11/2017	400	MRT00271	The Scottish Salmon Company	Bagh Chlann Neill (Grimsay)	≥750g	5.9 Kg	14.88	Treatment	Also affected 2016 S1.	Mort case opened.	SAL	Data is adapted from the Scottish Government website and is accessible at https://www.gov.scot/publications/fish-health-inspectorate-mortality-information/	Geocoding is performed in ArcGIS Pro.
57.7436	-5.53243	06/26/2017	07/10/2017	5924	MRT00272	Scottish Sea Farms Ltd	Nevis C (Ardintigh)	≥750g	1.687 kg	1.82	Treatment	Losses arising during sealice treatment using Thermolicer. No underlying condition suspected.	FHI to monitor situation	SAL	Data is adapted from the Scottish Government website and is accessible at https://www.gov.scot/publications/fish-health-inspectorate-mortality-information/	Geocoding is performed in ArcGIS Pro.
57.2341	-6.07749	07/03/2017	07/10/2017	4797	MRT00273	Scottish Sea Farms Ltd	Nevis C (Ardintigh)	≥750g	1.687 kg	1.5	Treatment	Residual diver clearance from previous weeks sealice treatment.	FHI to monitor situation	SAL	Data is adapted from the Scottish Government website and is accessible at https://www.gov.scot/publications/fish-health-inspectorate-mortality-information/	Geocoding is performed in ArcGIS Pro.
57.3438	-2.60824	07/22/2017	07/22/2017	1666	MRT00274	Howietoun Fishery	Buckieburn Freshwater Research Unit	5g to smolting	16-30g	10	Suspected bacterial infection	Mortalities began post grading, site manager suspects that the stress triggered the mortality event, one batch of fish not graded and is not suffering mortalities. Bacteriology and histolgy sampes taken by Institute of Aquaculture and results expected by 28/07/17. Prophylactic antibiotic treatment being conducted.	FHI Monitoring, awaiting results from operator. Results back from Stirling Uni were expected by 28/07/17.	SAL	Data is adapted from the Scottish Government website and is accessible at https://www.gov.scot/publications/fish-health-inspectorate-mortality-information/	Geocoding is performed in ArcGIS Pro.
57.3736	-2.36178	07/03/2017	03/17/2017	3876	MRT00275	Scottish Sea Farms Ltd	Nevis B	≥750g	3.681 kg	1.45	Treatment	Losses arising during sealice treatment using Thermolicer. No underlying condition suspected.	Mortalities reported to have reduced to "as normal" levels from week 29.	SAL	Data is adapted from the Scottish Government website and is accessible at https://www.gov.scot/publications/fish-health-inspectorate-mortality-information/	Geocoding is performed in ArcGIS Pro.
57.1876	-5.92766	07/10/2017	03/17/2017	3256	MRT00276	Scottish Sea Farms Ltd	Nevis B	≥750g	3.681 kg	1.23	Treatment	Residual diver clearance of pens related to aboveThermolicer treatment on wk27	Mortalities reported to have reduced to "as normal" levels from week 29.	SAL	Data is adapted from the Scottish Government website and is accessible at https://www.gov.scot/publications/fish-health-inspectorate-mortality-information/	Geocoding is performed in ArcGIS Pro.
57.0767	-6.28463	07/17/2017	07/23/2017	2189	MRT00277	The Scottish Salmon Company	Lamlash	≥750g	4.3kg	1.34	Physical damage	Mortalities attributed to handling/harvesting	FHI to monitor	SAL	Data is adapted from the Scottish Government website and is accessible at https://www.gov.scot/publications/fish-health-inspectorate-mortality-information/	Geocoding is performed in ArcGIS Pro.
57.5236	-5.85737	07/10/2017	07/16/2017	4445	MRT00278	The Scottish Salmon Company	Inch Kenneth	≥750g	1.7kg	3.13	PD	Reportedly PD fish dying off.	Follow-up site investigation to be scheduled.	SAL	Data is adapted from the Scottish Government website and is accessible at https://www.gov.scot/publications/fish-health-inspectorate-mortality-information/	Geocoding is performed in ArcGIS Pro.
56.8162	-3.02297	07/17/2017	07/23/2017	18611	MRT00279	The Scottish Salmon Company	Inch Kenneth	≥750g	1.7kg	13.52	PD, Treatment	Mortality post hydrogen peroxide treatment for sea lice / AGD. Reported to be "poor doers" dying off.	Follow-up site investigation to be scheduled.	SAL	Data is adapted from the Scottish Government website and is accessible at https://www.gov.scot/publications/fish-health-inspectorate-mortality-information/	Geocoding is performed in ArcGIS Pro.
56.8396	-5.20607	07/17/2017	07/23/2017	12683	MRT00280	The Scottish Salmon Company	Portree	≥750g	2.5kg	2.17	Algal bloom, Gill issues	Mortalites attributed to gill health (AGD), compromised gills. Site also experienced an algal bloom	No further action at present	SAL	Data is adapted from the Scottish Government website and is accessible at https://www.gov.scot/publications/fish-health-inspectorate-mortality-information/	Geocoding is performed in ArcGIS Pro.
57.3961	-3.0787	07/24/2017	07/30/2017	1106	MRT00281	The Scottish Salmon Company	Kenmore Loch Torridon	≥750g	3.3 kg	1.23	Treatment	Hydrolicer treatment. Harvesting and general handling may have exacerbated mortalities. No action taken, site due to be harvested out by end of August 2017.	Mortality event picked up during routine inspection 09/08/2017, case 2017-0319, TSSC had yet to report the mortlaity event, site manager advised that mortaility events should be reported to FHI immediately. Site inspected, no signs of clinical disease observed.	SAL	Data is adapted from the Scottish Government website and is accessible at https://www.gov.scot/publications/fish-health-inspectorate-mortality-information/	Geocoding is performed in ArcGIS Pro.
53.9296	-3.09543	07/24/2017	07/30/2017	3796	MRT00282	The Scottish Salmon Company	Lamlash	≥750g	4.3kg	2.96	Physical damage	Mortalities attributed to handling/harvesting. Site due to fallow in next few weeks.	FHI to monitor. No visit scheduled as due to fallow soon.	SAL	Data is adapted from the Scottish Government website and is accessible at https://www.gov.scot/publications/fish-health-inspectorate-mortality-information/	Geocoding is performed in ArcGIS Pro.
57.8986	-5.23274	07/31/2017	08/04/2017	2862	MRT00283	The Scottish Salmon Company	Lamlash	≥750g	4.3kg	2.3	Physical damage	Mortalities attributed to handling/harvesting. Site due to fallow in next few weeks.	FHI to monitor. No visit scheduled as due to fallow soon.	SAL	Data is adapted from the Scottish Government website and is accessible at https://www.gov.scot/publications/fish-health-inspectorate-mortality-information/	Geocoding is performed in ArcGIS Pro.
55.7318	-2.50236	07/24/2017	07/30/2017	9178	MRT00284	The Scottish Salmon Company	Portree	≥750g	2.5kg	1.6	AGD, Algal bloom, Gill issues	Mortalites attributed to gill health (high levels of AGD), compromised gills. Site also experienced an algal bloom. Vet monitoring weekly. Treatment cancelled due to gill issues.	No further action at present	SAL	Data is adapted from the Scottish Government website and is accessible at https://www.gov.scot/publications/fish-health-inspectorate-mortality-information/	Geocoding is performed in ArcGIS Pro.
57.3902	-5.30187	07/24/2017	07/30/2017	3937	MRT00285	The Scottish Salmon Company	Inch Kenneth	≥750g	1.7kg	3.31	Treatment	Post treatment (H2O2) losses. Fish recovering from PD.	Follow-up site investigation to be scheduled.	SAL	Data is adapted from the Scottish Government website and is accessible at https://www.gov.scot/publications/fish-health-inspectorate-mortality-information/	Geocoding is performed in ArcGIS Pro.
57.552	-2.29621	07/31/2017	08/04/2017	12159	MRT00286	The Scottish Salmon Company	Inch Kenneth	≥750g	1.7kg	10.57	Treatment	Mortality post H2O2 treatment for sea lice / AGD. 3 cages had been treated ~3 wks ago - remaining 3 cages treated last week. PD no longer active infection, but poor doing fish dying off.	Follow-up site investigation to be scheduled.	SAL	Data is adapted from the Scottish Government website and is accessible at https://www.gov.scot/publications/fish-health-inspectorate-mortality-information/	Geocoding is performed in ArcGIS Pro.
56.8782	-6.15452	01/02/2017	01/08/2017	5073	MRT00287	The Scottish Salmon Company	Sgeir Dughall	≥750g	2.5 kg	1.19	AGD, PGD	Stormy weather during mortality event may have exacerbated losses. Company biologist informed, previous samples taken positive for AGD and associated gill insults	Mortality event picked up during routine inspection 09/08/17, case 2017-0318. Site manager informed mortality events must be reported to FHI immediately after event.	SAL	Data is adapted from the Scottish Government website and is accessible at https://www.gov.scot/publications/fish-health-inspectorate-mortality-information/	Geocoding is performed in ArcGIS Pro.
56.9516	-5.70915	01/16/2017	01/22/2017	5092	MRT00288	The Scottish Salmon Company	Sgeir Dughall	≥750g	2.5 kg	1.21	AGD, PGD	Stormy weather during mortality event may have exacerbated losses. Company biologist informed, previous samples taken positive for AGD and associated gill insults	Mortality event picked up during routine inspection 09/08/17, case 2017-0318. Site manager informed mortality events must be reported to FHI immediately after event.	SAL	Data is adapted from the Scottish Government website and is accessible at https://www.gov.scot/publications/fish-health-inspectorate-mortality-information/	Geocoding is performed in ArcGIS Pro.
56.3071	-5.16743	07/31/2017	08/04/2017	1556	MRT00289	The Scottish Salmon Company	Kenmore Loch Torridon	≥750g	3.3 kg	1.75	Treatment	Hydrolicer treatment. Harvesting and general handling may have exacerbated mortalities. No action taken, site due to be harvested out by end of August 2017.	Mortality event picked up during routine inspection 09/08/2017, case 2017-0319, TSSC had yet to report the mortlaity event, site manager advised that mortaility events should be reported to FHI immediately. Site inspected, no signs of clinical disease observed.	SAL	Data is adapted from the Scottish Government website and is accessible at https://www.gov.scot/publications/fish-health-inspectorate-mortality-information/	Geocoding is performed in ArcGIS Pro.
57.3528	-5.20199	07/24/2017	07/30/2017	64872	MRT00290	The Scottish Salmon Company	Loch Odhairn(Gravir)	≥750g	2kg	9.64	AGD, Complex gill issues, Treatment	Severe gill issues with high levels of AGD present. H2O2 treatment at end of week 29. FW treatment planned for 12/08/17. Vet has been attending weekly and will attend FW treatment.	FHI to visit - planned for w/c 14/08/17.	SAL	Data is adapted from the Scottish Government website and is accessible at https://www.gov.scot/publications/fish-health-inspectorate-mortality-information/	Geocoding is performed in ArcGIS Pro.
56.2017	-5.57676	07/31/2017	08/04/2017	38530	MRT00291	The Scottish Salmon Company	Loch Odhairn(Gravir)	≥750g	2kg	6.34	AGD, Complex gill issues, Treatment	Severe gill issues with high levels of AGD present. H2O2 treatment at end of week 29. FW treatment planned for 12/08/17. Vet has been attending weekly and will attend FW treatment.	FHI to visit - planned for w/c 14/08/17.	SAL	Data is adapted from the Scottish Government website and is accessible at https://www.gov.scot/publications/fish-health-inspectorate-mortality-information/	Geocoding is performed in ArcGIS Pro.
55.9736	-5.63292	07/17/2017	07/27/2017	40873	MRT00292	The Scottish Salmon Company	Russel Burn	5g to smolting	40g	4.42	Fungus	Mortality event attributed to fungus post vaccination. Affected stock were treated with formalin and numbers have dropped.	No further action required. Mortalities dropping to normal levels post treatment.	SAL	Data is adapted from the Scottish Government website and is accessible at https://www.gov.scot/publications/fish-health-inspectorate-mortality-information/	Geocoding is performed in ArcGIS Pro.
56.0364	-5.35819	07/10/2017	07/11/2017	1500	MRT00293	Loch Duart Ltd	Loch Carnan	≥750g	Not reported	4.4	Complex gill issues, Treatment	Site is experiencing complex gill issues, some damage to gills which is thought to be associated with net washing. Following veterinary advice a low concentration H2O2 treatment conducted, this resulted in increasd mortalities.	Numbers reducing FHI to monitor.	SAL	Data is adapted from the Scottish Government website and is accessible at https://www.gov.scot/publications/fish-health-inspectorate-mortality-information/	Geocoding is performed in ArcGIS Pro.
56.7737	-5.21833	07/17/2017	07/18/2017	1500	MRT00294	Loch Duart Ltd	Loch Carnan	≥750g		1.7	Complex gill issues, Treatment	Following H2O2 treatment previous week, mortality numbers have began to decrease.	Numbers reducing FHI to monitor.	SAL	Data is adapted from the Scottish Government website and is accessible at https://www.gov.scot/publications/fish-health-inspectorate-mortality-information/	Geocoding is performed in ArcGIS Pro.
56.2087	-3.10845	07/17/2017	07/23/2017	16072	MRT00295	The Scottish Salmon Company	Loch Odhairn(Gravir)	≥750g	2kg	2.33	AGD, Treatment	Post AGD treatment, low concentration H2O2 treatment.	Visit scheduled	SAL	Data is adapted from the Scottish Government website and is accessible at https://www.gov.scot/publications/fish-health-inspectorate-mortality-information/	Geocoding is performed in ArcGIS Pro.
53.9775	-5.20466	07/24/2017	07/30/2017	64872	MRT00296	The Scottish Salmon Company	Loch Odhairn(Gravir)	≥750g	2kg	9.64	AGD, Complex gill issues, Treatment	Severe gill issues with high levels of AGD present. H2O2 treatment at end of week 29. FW treatment planned for 12/08/17. Vet has been attending weekly and will attend FW treatment.	FHI to visit - planned for w/c 14/08/17.	SAL	Data is adapted from the Scottish Government website and is accessible at https://www.gov.scot/publications/fish-health-inspectorate-mortality-information/	Geocoding is performed in ArcGIS Pro.
57.3027	-5.96189	07/31/2017	08/04/2017	38530	MRT00297	The Scottish Salmon Company	Loch Odhairn(Gravir)	≥750g	2kg	6.34	AGD, Complex gill issues, Treatment	Severe gill issues with high levels of AGD present. H2O2 treatment at end of week 29. FW treatment planned for 12/08/17. Vet has been attending weekly and will attend FW treatment.	FHI to visit - planned for w/c 14/08/17.	SAL	Data is adapted from the Scottish Government website and is accessible at https://www.gov.scot/publications/fish-health-inspectorate-mortality-information/	Geocoding is performed in ArcGIS Pro.
56.7798	-2.82296	06/05/2017	06/11/2017	3864	MRT00298	The Scottish Salmon Company	Sgeir Dughall	≥750g	3 kg	1.21	Treatment	Hydroliser post-treatment losses,	Mortality event picked up during routine inspection 09/08/17, case 2017-0318. Site manager informed mortality events must be reported to FHI immediately after event.	SAL	Data is adapted from the Scottish Government website and is accessible at https://www.gov.scot/publications/fish-health-inspectorate-mortality-information/	Geocoding is performed in ArcGIS Pro.
56.9032	-2.78874	06/19/2017	06/25/2017	3229	MRT00299	The Scottish Salmon Company	Sgeir Dughall	≥750g	3 kg	1.15	Treatment	Hydroliser post-treatment losses	Mortality event picked up during routine inspection 09/08/17, case 2017-0318. Site manager informed mortality events must be reported to FHI immediately after event.	SAL	Data is adapted from the Scottish Government website and is accessible at https://www.gov.scot/publications/fish-health-inspectorate-mortality-information/	Geocoding is performed in ArcGIS Pro.
57.776	-2.6184	07/17/2017	07/23/2017	11146	MRT00300	Scottish Sea Farms Ltd	Kishorn West	≥750g	2.7kg	2.7	AGD, PGD, Treatment	Treatment with H2O2 for AGD. Mortalities attributed to post-treatment with underlying complex gill pathology. 5/10 cages affected, those lying furthest west. Harvesting is underway at affected cages to reduce risk. Mortality dropped below 1% during week 30, but has risen since.	FHI to monitor and inspection to be scheduled to investigate further.	SAL	Data is adapted from the Scottish Government website and is accessible at https://www.gov.scot/publications/fish-health-inspectorate-mortality-information/	Geocoding is performed in ArcGIS Pro.
53.8748	-2.5803	07/31/2017	08/06/2017	8179	MRT00301	Scottish Sea Farms Ltd	Kishorn West	≥750g	2.8kg	2.04	AGD, PGD, Treatment	Mortalities attributed to complex gill pathology. 5/10 cages affected, those lying furthest west. Harvesting is underway at affected cages to reduce risk. Vets have attended site and investigation is underway.	FHI to monitor and inspection to be scheduled to investigate further.	SAL	Data is adapted from the Scottish Government website and is accessible at https://www.gov.scot/publications/fish-health-inspectorate-mortality-information/	Geocoding is performed in ArcGIS Pro.
56.1082	-5.53319	08/07/2017	08/13/2017	8825	MRT00302	Scottish Sea Farms Ltd	Kishorn West	≥750g	2.9kg	2.25	AGD, PGD	Mortalities attributed to complex gill pathology. 5/10 cages affected, those lying furthest west. Harvesting is underway at affected cages to reduce risk. Vets have attended site and investigation is underway.	FHI to monitor and inspection to be scheduled to investigate further.	SAL	Data is adapted from the Scottish Government website and is accessible at https://www.gov.scot/publications/fish-health-inspectorate-mortality-information/	Geocoding is performed in ArcGIS Pro.
57.3647	-2.95951	07/24/2017	07/30/2017	11442	MRT00303	Scottish Sea Farms Ltd	Kishorn B (North)	≥750g	2.7 kg	2.63	AGD, PGD, Treatment	H2O2 treatment (wellboat) carried out during week 30. Mortalities attributed to post-treatment losses and underlying gill pathology, likely exacerbated due to the additional handling when using the wellboat for treatment. Treatments are now being conducted using tarps and mortalities have fallen below 1%. Vets have attended site.	No inspection to be scheduled as issue has been identified and resolved with mortalities falling as a result.	SAL	Data is adapted from the Scottish Government website and is accessible at https://www.gov.scot/publications/fish-health-inspectorate-mortality-information/	Geocoding is performed in ArcGIS Pro.
57.0731	-2.47578	08/07/2016	08/13/2016	1834	MRT00304	The Scottish Salmon Company	Lamlash	≥750g	4.3kg	1.69	Gill issues	Currently harvesting and site will be fallow probably by 27/8/17	Site fallow by end of week. Mort event previously reported; 24/7 to 4/8	SAL	Data is adapted from the Scottish Government website and is accessible at https://www.gov.scot/publications/fish-health-inspectorate-mortality-information/	Geocoding is performed in ArcGIS Pro.
57.0907	-5.95774	08/07/2017	08/13/2017	26960	MRT00305	The Scottish Salmon Company	Loch Odhairn(Gravir)	≥750g	2.2Kg	4.74	Complex gill issues, Treatment	Tried a peroxide treatment which was unsuccessful. Had vet visit and trialed FW treatment	FHI visited and Diag case carried out	SAL	Data is adapted from the Scottish Government website and is accessible at https://www.gov.scot/publications/fish-health-inspectorate-mortality-information/	Geocoding is performed in ArcGIS Pro.
56.8854	-6.0619	08/14/2017	08/20/2017	10327	MRT00306	The Scottish Salmon Company	Loch Odhairn(Gravir)	≥750g	2.2Kg	1.9	Complex gill issues, Treatment	Tried a peroxide treatment which was unsuccessful. Had vet visit and trialed FW treatment	FHI visited and Diag case carried out	SAL	Data is adapted from the Scottish Government website and is accessible at https://www.gov.scot/publications/fish-health-inspectorate-mortality-information/	Geocoding is performed in ArcGIS Pro.
57.0136	-5.48543	07/17/2017	07/24/2017	8000	MRT00307	Cooke Aquaculture (Freshwater) Ltd	Ardtaraig Hatchery	5g to smolting	60g	2.4	Furunculosis	FVG notified and antibiotics prescribed.	FHI visited. Morts had returned to normal	SAL	Data is adapted from the Scottish Government website and is accessible at https://www.gov.scot/publications/fish-health-inspectorate-mortality-information/	Geocoding is performed in ArcGIS Pro.
57.253	-2.38265	08/07/2017	08/13/2017	5984	MRT00308	The Scottish Salmon Company	Kenmore Loch Torridon	≥750g	3.1kg	10.38	CMS	CMS morts due to handling. Currently harvesting and site will be fallow in next 2 weeks	Site to fallow in next 2 weeks. 20170241	SAL	Data is adapted from the Scottish Government website and is accessible at https://www.gov.scot/publications/fish-health-inspectorate-mortality-information/	Geocoding is performed in ArcGIS Pro.
56.001	-5.44426	08/07/2017	08/13/2017	4123	MRT00309	The Scottish Salmon Company	North Uiskevagh	≥750g	1.5kg	2	Gill issues	No handling reported	FHI to visit	SAL	Data is adapted from the Scottish Government website and is accessible at https://www.gov.scot/publications/fish-health-inspectorate-mortality-information/	Geocoding is performed in ArcGIS Pro.
57.5659	-2.58061	08/14/2017	08/20/2017	12392	MRT00310	The Scottish Salmon Company	North Uiskevagh	≥750g	1.5kg	6.14	Gill issues	No handling reported	FHI to visit	SAL	Data is adapted from the Scottish Government website and is accessible at https://www.gov.scot/publications/fish-health-inspectorate-mortality-information/	Geocoding is performed in ArcGIS Pro.
56.755	-3.03887	08/21/2017	08/23/2017	7320	MRT00311	The Scottish Salmon Company	Greanamul	≥750g	4.6kg	2.32	Complex gill issues, Treatment	due to harvest soon, required alphamax bath reatment		SAL	Data is adapted from the Scottish Government website and is accessible at https://www.gov.scot/publications/fish-health-inspectorate-mortality-information/	Geocoding is performed in ArcGIS Pro.
57.7124	-5.52231	08/21/2017	08/25/2017	517	MRT00312	The Scottish Salmon Company	Lamlash	≥750g	5.7kg	2.21	Complex gill issues, Treatment	site to be fallow end of week		SAL	Data is adapted from the Scottish Government website and is accessible at https://www.gov.scot/publications/fish-health-inspectorate-mortality-information/	Geocoding is performed in ArcGIS Pro.
57.8508	-5.74594	08/21/2017	08/27/2017	17191	MRT00313	The Scottish Salmon Company	Loch Odhairn(Gravir)	≥750g	2.1kg	3.35	AGD, Complex gill issues	accelerated harvests, some lice damaged fish hydrolicer treatment needed		SAL	Data is adapted from the Scottish Government website and is accessible at https://www.gov.scot/publications/fish-health-inspectorate-mortality-information/	Geocoding is performed in ArcGIS Pro.
57.5955	-5.62007	08/21/2017	08/22/2017	4185	MRT00314	The Scottish Salmon Company	Loch Tuath	≥750g	2.7kg	1.53	AGD, Complex gill issues	planning hydrolicer next week, lumpfish went in last week, planktons high so unable to treat.		SAL	Data is adapted from the Scottish Government website and is accessible at https://www.gov.scot/publications/fish-health-inspectorate-mortality-information/	Geocoding is performed in ArcGIS Pro.
57.1809	-2.87345	08/21/2017	08/22/2017	7278	MRT00315	The Scottish Salmon Company	North Uiskevagh	≥750g	2.3kg	3.84	AGD, Complex gill issues	Vet was onsite, gill aneamia (complex gill health). Hydrolicer on site		SAL	Data is adapted from the Scottish Government website and is accessible at https://www.gov.scot/publications/fish-health-inspectorate-mortality-information/	Geocoding is performed in ArcGIS Pro.
57.7195	-5.40631	08/21/2017	08/22/2017	14861	MRT00316	The Scottish Salmon Company	Vuiabeag	<750g	705g	1.53	AGD, PD	Treatment had been given four weeks ago for AGD but gill scores have increased again, another peroxide treatment planned when boat available		SAL	Data is adapted from the Scottish Government website and is accessible at https://www.gov.scot/publications/fish-health-inspectorate-mortality-information/	Geocoding is performed in ArcGIS Pro.
57.8387	-2.6726	08/07/2017	08/13/2017	23117	MRT00317	The Scottish Salmon Company	Inch Kenneth	≥750g	2016 s0	21.43	AGD, Treatment	site to be graded to remove the undersize fish	diagnostic samples taken.	SAL	Data is adapted from the Scottish Government website and is accessible at https://www.gov.scot/publications/fish-health-inspectorate-mortality-information/	Geocoding is performed in ArcGIS Pro.
55.9999	-6.06697	04/10/2017	04/16/2017	5316	MRT00318	Grieg Seafood Shetland Ltd	North Voe	≥750g	1.1kg	1.66	Treatment	losses post treatment with hydrogen peroxide for AGD. Mortalities reduced following week	No action - not reported at time	SAL	Data is adapted from the Scottish Government website and is accessible at https://www.gov.scot/publications/fish-health-inspectorate-mortality-information/	Geocoding is performed in ArcGIS Pro.
56.007	-5.71353	07/03/2017	07/10/2017	4677	MRT00319	Grieg Seafood Shetland Ltd	North Voe	≥750g	1.8kg	1.53	Treatment	losses post treatment with hydrogen peroxide for AGD. Mortalities reduced following week	No action - not reported at time	SAL	Data is adapted from the Scottish Government website and is accessible at https://www.gov.scot/publications/fish-health-inspectorate-mortality-information/	Geocoding is performed in ArcGIS Pro.
55.8346	-2.94278	07/24/2017	07/24/2017	2398	MRT00320	Cooke Aquaculture Scotland Ltd	Bay of Vady	≥750g	4.8kg	1.33	Complex gill issues	ongoing monitoring and harvesting of stocks, site should be fallow end of September to the middle of October	Site visit to be arranged asap.	SAL	Data is adapted from the Scottish Government website and is accessible at https://www.gov.scot/publications/fish-health-inspectorate-mortality-information/	Geocoding is performed in ArcGIS Pro.
57.0055	-5.2795	07/31/2017	07/31/2017	1955	MRT00321	Cooke Aquaculture Scotland Ltd	Bay of Vady	≥750g	4.9kg	1.16	Complex gill issues	ongoing monitoring and harvesting of stocks, site should be fallow end of September to the middle of October	Site visit to be arranged asap.	SAL	Data is adapted from the Scottish Government website and is accessible at https://www.gov.scot/publications/fish-health-inspectorate-mortality-information/	Geocoding is performed in ArcGIS Pro.
56.0416	-5.27303	08/07/2017	08/07/2017	1857	MRT00322	Cooke Aquaculture Scotland Ltd	Bay of Vady	≥750g	5kg	1.19	Complex gill issues	ongoing monitoring and harvesting of stocks, site should be fallow end of September to the middle of October	Site visit to be arranged asap.	SAL	Data is adapted from the Scottish Government website and is accessible at https://www.gov.scot/publications/fish-health-inspectorate-mortality-information/	Geocoding is performed in ArcGIS Pro.
57.332	-2.72817	08/14/2017	08/14/2017	3340	MRT00323	Cooke Aquaculture Scotland Ltd	Bay of Vady	≥750g	4.88kg	2.45	Complex gill issues	ongoing monitoring and harvesting of stocks, site should be fallow end of September to the middle of October	Site visit to be arranged asap.	SAL	Data is adapted from the Scottish Government website and is accessible at https://www.gov.scot/publications/fish-health-inspectorate-mortality-information/	Geocoding is performed in ArcGIS Pro.
55.8358	-2.95409	08/21/2017	08/21/2017	1497	MRT00324	Cooke Aquaculture Scotland Ltd	Bay of Vady	≥750g	5kg	1.27	Complex gill issues	ongoing monitoring and harvesting of stocks, site should be fallow end of September to the middle of October	Site visit to be arranged asap.	SAL	Data is adapted from the Scottish Government website and is accessible at https://www.gov.scot/publications/fish-health-inspectorate-mortality-information/	Geocoding is performed in ArcGIS Pro.
55.7877	-6.17277	07/10/2017	07/10/2017	2332	MRT00325	Cooke Aquaculture Scotland Ltd	Carness Bay	≥750g	4.9kg	1.41	Complex gill issues, Treatment	ongoing monitoring, treatment caused some of the mortalities recorded. Site is being harvested, due to be fallow late September to Mid October	site inspection to be arranged asap	SAL	Data is adapted from the Scottish Government website and is accessible at https://www.gov.scot/publications/fish-health-inspectorate-mortality-information/	Geocoding is performed in ArcGIS Pro.
56.0986	-5.60428	07/17/2017	07/17/2017	1877	MRT00326	Cooke Aquaculture Scotland Ltd	Carness Bay	≥750g	5kg	1.15	Complex gill issues, Treatment	ongoing monitoring, treatment caused some of the mortalities recorded. Site is being harvested, due to be fallow late September to Mid October	site inspection to be arranged asap	SAL	Data is adapted from the Scottish Government website and is accessible at https://www.gov.scot/publications/fish-health-inspectorate-mortality-information/	Geocoding is performed in ArcGIS Pro.
56.942	-2.99362	07/31/2017	07/31/2017	1984	MRT00327	Cooke Aquaculture Scotland Ltd	Carness Bay	≥750g	5.4kg	1.23	Complex gill issues, Treatment	ongoing monitoring, treatment caused some of the mortalities recorded. Site is being harvested, due to be fallow late September to Mid October	site inspection to be arranged asap	SAL	Data is adapted from the Scottish Government website and is accessible at https://www.gov.scot/publications/fish-health-inspectorate-mortality-information/	Geocoding is performed in ArcGIS Pro.
56.2529	-6.19453	08/07/2017	08/07/2017	3123	MRT00328	Cooke Aquaculture Scotland Ltd	Carness Bay	≥750g	5.5kg	1.97	Complex gill issues, Treatment	ongoing monitoring, treatment caused some of the mortalities recorded. Site is being harvested, due to be fallow late September to Mid October	site inspection to be arranged asap	SAL	Data is adapted from the Scottish Government website and is accessible at https://www.gov.scot/publications/fish-health-inspectorate-mortality-information/	Geocoding is performed in ArcGIS Pro.
57.5408	-5.64587	08/14/2017	08/14/2017	3025	MRT00329	Cooke Aquaculture Scotland Ltd	Carness Bay	≥750g	5.6kg	1.94	Complex gill issues, Treatment	ongoing monitoring, treatment caused some of the mortalities recorded. Site is being harvested, due to be fallow late September to Mid October	site inspection to be arranged asap	SAL	Data is adapted from the Scottish Government website and is accessible at https://www.gov.scot/publications/fish-health-inspectorate-mortality-information/	Geocoding is performed in ArcGIS Pro.
55.7882	-2.33815	08/21/2017	08/21/2017	8604	MRT00330	Cooke Aquaculture Scotland Ltd	Carness Bay	≥750g	5.9kg	5.63	Complex gill issues, Treatment	ongoing monitoring, treatment caused some of the mortalities recorded. Site is being harvested, due to be fallow late September to Mid October	site inspection to be arranged asap	SAL	Data is adapted from the Scottish Government website and is accessible at https://www.gov.scot/publications/fish-health-inspectorate-mortality-information/	Geocoding is performed in ArcGIS Pro.
57.8033	-5.56809	07/30/2017	07/30/2017	16958	MRT00333	Loch Duart Ltd	Badcall Bay	≥750g	2.2kg	20	AGD, Algal bloom, Complex gill issues, O2 problems, Water quality	Fish and water quality sampling carried out. FVG have sampled on three occasions through August, worst affected cages are being harvested out.	MRT case and diagnostic sampling	SAL	Data is adapted from the Scottish Government website and is accessible at https://www.gov.scot/publications/fish-health-inspectorate-mortality-information/	Geocoding is performed in ArcGIS Pro.
57.0014	-2.4489	08/07/2017	08/07/2017	17500	MRT00334	Loch Duart Ltd	Badcall Bay	≥750g	2.2kg	4.79	AGD, Algal bloom, Complex gill issues, O2 problems, Water quality	Fish and water quality sampling carried out. FVG have sampled on three occasions through August, worst affected cages are being harvested out.	MRT case and diagnostic sampling	SAL	Data is adapted from the Scottish Government website and is accessible at https://www.gov.scot/publications/fish-health-inspectorate-mortality-information/	Geocoding is performed in ArcGIS Pro.
57.1306	-3.04821	08/14/2017	08/14/2017	18000	MRT00335	Loch Duart Ltd	Badcall Bay	≥750g	2.2kg	7.07	AGD, Algal bloom, Complex gill issues, O2 problems, Water quality	Fish and water quality sampling carried out. FVG have sampled on three occasions through August, worst affected cages are being harvested out.	MRT case and diagnostic sampling	SAL	Data is adapted from the Scottish Government website and is accessible at https://www.gov.scot/publications/fish-health-inspectorate-mortality-information/	Geocoding is performed in ArcGIS Pro.
55.759	-5.27686	08/21/2017	08/21/2017	19000	MRT00336	Loch Duart Ltd	Badcall Bay	≥750g	2.2kg	4.18	AGD, Algal bloom, Complex gill issues, O2 problems, Water quality	Fish and water quality sampling carried out. FVG have sampled on three occasions through August, worst affected cages are being harvested out.	MRT case and diagnostic sampling	SAL	Data is adapted from the Scottish Government website and is accessible at https://www.gov.scot/publications/fish-health-inspectorate-mortality-information/	Geocoding is performed in ArcGIS Pro.
56.8016	-5.75312	07/30/2017	07/30/2017	73020	MRT00337	Loch Duart Ltd	Calva Bay (Calbha Beag)	≥750g	2.2kg	34	AGD, Algal bloom, Complex gill issues, O2 problems, Water quality	FVG sampling conducted, water quality testing conducted, affected fish harvested out. A walkway wors affected - 52% loss on A walkway, 18% loss on G walkway.	MRT case and diagnostic sampling	SAL	Data is adapted from the Scottish Government website and is accessible at https://www.gov.scot/publications/fish-health-inspectorate-mortality-information/	Geocoding is performed in ArcGIS Pro.
57.0161	-5.88388	08/07/2017	08/07/2017	25000	MRT00338	Loch Duart Ltd	Calva Bay (Calbha Beag)	≥750g	2.2kg	2.06	AGD, Algal bloom, Complex gill issues, O2 problems, Water quality	FVG sampling conducted, water quality testing conducted, affected fish harvested out. A walkway wors affected - 52% loss on A walkway, 18% loss on G walkway.	MRT case and diagnostic sampling	SAL	Data is adapted from the Scottish Government website and is accessible at https://www.gov.scot/publications/fish-health-inspectorate-mortality-information/	Geocoding is performed in ArcGIS Pro.
56.1559	-3.02851	08/14/2017	08/14/2017	30000	MRT00339	Loch Duart Ltd	Calva Bay (Calbha Beag)	≥750g	2.2kg	13.9	AGD, Algal bloom, Complex gill issues, O2 problems, Water quality	FVG sampling conducted, water quality testing conducted, affected fish harvested out. A walkway wors affected - 52% loss on A walkway, 18% loss on G walkway.	MRT case and diagnostic sampling	SAL	Data is adapted from the Scottish Government website and is accessible at https://www.gov.scot/publications/fish-health-inspectorate-mortality-information/	Geocoding is performed in ArcGIS Pro.
56.7392	-5.58159	08/21/2017	08/21/2017	26783	MRT00340	Loch Duart Ltd	Calva Bay (Calbha Beag)	≥750g	2.2kg	6.62	AGD, Algal bloom, Complex gill issues, O2 problems, Water quality	FVG sampling conducted, water quality testing conducted, affected fish harvested out. A walkway wors affected - 52% loss on A walkway, 18% loss on G walkway.	MRT case and diagnostic sampling	SAL	Data is adapted from the Scottish Government website and is accessible at https://www.gov.scot/publications/fish-health-inspectorate-mortality-information/	Geocoding is performed in ArcGIS Pro.
56.2205	-6.01362	07/17/2017	07/23/2017	7700	MRT00344	Scottish Sea Farms Ltd	Kishorn West	≥750g	3.3kg	2.08	AGD, Complex gill issues, Gill issues	Mortalities attributed to complex gill pathology. 5/10 cages affected, those lying furthest east. Harvesting is underway at affected cages to reduce risk. Vets have attended site and investigation is underway. Five affected cages to be harvested out, harvesting underway	Inspection and Diagnostic sampling carried out	SAL	Data is adapted from the Scottish Government website and is accessible at https://www.gov.scot/publications/fish-health-inspectorate-mortality-information/	Geocoding is performed in ArcGIS Pro.
53.9665	-6.27827	07/31/2017	08/06/2017	11240	MRT00345	Scottish Sea Farms Ltd	Kishorn West	≥750g	3.3kg	3.36	AGD, Complex gill issues, Gill issues	Mortalities attributed to complex gill pathology. 5/10 cages affected, those lying furthest east. Harvesting is underway at affected cages to reduce risk. Vets have attended site and investigation is underway. Five affected cages to be harvested out harvesting underway	Inspection and Diagnostic sampling carried out	SAL	Data is adapted from the Scottish Government website and is accessible at https://www.gov.scot/publications/fish-health-inspectorate-mortality-information/	Geocoding is performed in ArcGIS Pro.
57.474	-6.2576	08/07/2017	08/13/2017	10120	MRT00346	Scottish Sea Farms Ltd	Kishorn West	≥750g	3.3kg	1.16	AGD, Complex gill issues, Gill issues	Mortalities attributed to complex gill pathology. 5/10 cages affected, those lying furthest east. Harvesting is underway at affected cages to reduce risk. Vets have attended site and investigation is underway. Five affected cages to be harvested out harvesting underway	Inspection and Diagnostic sampling carried out	SAL	Data is adapted from the Scottish Government website and is accessible at https://www.gov.scot/publications/fish-health-inspectorate-mortality-information/	Geocoding is performed in ArcGIS Pro.
57.5309	-3.13443	08/21/2017	08/23/2017	8604	MRT00347	Cooke Aquaculture Scotland Ltd	Carness Bay	≥750g	6 kg	8.64	Complex gill issues, Salmon gill pox	All fish being harvested out	No further action taken. Case 2017-0401	SAL	Data is adapted from the Scottish Government website and is accessible at https://www.gov.scot/publications/fish-health-inspectorate-mortality-information/	Geocoding is performed in ArcGIS Pro.
53.9775	-3.01257	08/28/2017	08/30/2017	9747	MRT00348	Cooke Aquaculture Scotland Ltd	Carness Bay	≥750g	6 kg	10.72	Complex gill issues, Salmon gill pox	All fish being harvested out	No further action taken. Case 2017-0402	SAL	Data is adapted from the Scottish Government website and is accessible at https://www.gov.scot/publications/fish-health-inspectorate-mortality-information/	Geocoding is performed in ArcGIS Pro.
57.6649	-2.8776	08/28/2017	09/03/2017	18784	MRT00349	The Scottish Salmon Company	Loch Odhairn-Gravir	≥750g	2.1 Kg	3.79	AGD, Complex gill issues	FHI informed, company biologists notified. Bigger fish being harvested, smaller cages freshwater treatment and salmosan.	MRT case opened.	SAL	Data is adapted from the Scottish Government website and is accessible at https://www.gov.scot/publications/fish-health-inspectorate-mortality-information/	Geocoding is performed in ArcGIS Pro.
57.6972	-5.39151	09/04/2017	09/10/2017	9534	MRT00350	The Scottish Salmon Company	Loch Odhairn-Gravir	≥750g	2.1 Kg	2.41	AGD, Complex gill issues	FHI informed, company biologists notified. Bigger fish being harvested, smaller cages freshwater treatment and salmosan.	MRT case opened.	SAL	Data is adapted from the Scottish Government website and is accessible at https://www.gov.scot/publications/fish-health-inspectorate-mortality-information/	Geocoding is performed in ArcGIS Pro.
56.2923	-3.11561	08/28/2017	09/03/2017	3699	MRT00351	The Scottish Salmon Company	Greanamul	≥750g	4.8kg	1.2	AGD, Complex gill issues, Treatment	FHI informed, company biologists notified. Site is being harvested.	MRT case opened.	SAL	Data is adapted from the Scottish Government website and is accessible at https://www.gov.scot/publications/fish-health-inspectorate-mortality-information/	Geocoding is performed in ArcGIS Pro.
55.729	-2.5052	08/28/2017	09/03/2017	8710	MRT00352	The Scottish Salmon Company	Maragay Mor	≥750g	4.7 Kg	3.4	Treatment	FHI informed, company biologists notified.	MRT case opened.	SAL	Data is adapted from the Scottish Government website and is accessible at https://www.gov.scot/publications/fish-health-inspectorate-mortality-information/	Geocoding is performed in ArcGIS Pro.
57.0242	-6.05824	08/28/2017	09/03/2017	12919	MRT00353	The Scottish Salmon Company	Loch Tuath	≥750g	2.7 Kg	4.79	AGD, Algal bloom, Complex gill issues, Jellyfish	FHI informed, company biologists notified. Worst effected cages harvested and reducing biomass	Mort case opened, inspection brought forward	SAL	Data is adapted from the Scottish Government website and is accessible at https://www.gov.scot/publications/fish-health-inspectorate-mortality-information/	Geocoding is performed in ArcGIS Pro.
57.2392	-6.07728	09/04/2017	09/10/2017	36422	MRT00354	The Scottish Salmon Company	Loch Tuath	≥750g	2.7 Kg	14.2	AGD, Algal bloom, Complex gill issues, Jellyfish	FHI informed, company biologists notified. Worst effected cages harvested and reducing biomass	MRT case opened, inspection brought forward.	SAL	Data is adapted from the Scottish Government website and is accessible at https://www.gov.scot/publications/fish-health-inspectorate-mortality-information/	Geocoding is performed in ArcGIS Pro.
53.9203	-5.91334	08/28/2017	09/03/2017	6306	MRT00355	The Scottish Salmon Company	North Uiskevagh	≥750g	2.45 Kg	3.46	Complex gill issues	FHI informed, company biologists notified.	MRT case opened.	SAL	Data is adapted from the Scottish Government website and is accessible at https://www.gov.scot/publications/fish-health-inspectorate-mortality-information/	Geocoding is performed in ArcGIS Pro.
57.1202	-2.78561	09/04/2017	09/10/2017	2753	MRT00356	The Scottish Salmon Company	North Uiskevagh	≥750g	2.3 Kg	1.57	Complex gill issues	FHI informed, company biologists notified.	MRT case opened.	SAL	Data is adapted from the Scottish Government website and is accessible at https://www.gov.scot/publications/fish-health-inspectorate-mortality-information/	Geocoding is performed in ArcGIS Pro.
57.2549	-5.2099	08/28/2017	09/03/2017	15377	MRT00357	The Scottish Salmon Company	Sgian Dubh	≥750g	1.2 Kg	1.79	AGD, Algal bloom, Water quality	FHI informed, company biologists notified. AGD treatment planned if o2 levels increase	MRT case opened.	SAL	Data is adapted from the Scottish Government website and is accessible at https://www.gov.scot/publications/fish-health-inspectorate-mortality-information/	Geocoding is performed in ArcGIS Pro.
53.9477	-3.08467	09/04/2017	09/10/2017	13425	MRT00358	The Scottish Salmon Company	Sgian Dubh	≥750g	1.2 Kg	1.59	AGD, Algal bloom, Water quality	FHI informed, company biologists notified. AGD treatment planned if o2 levels increase	MRT case opened.	SAL	Data is adapted from the Scottish Government website and is accessible at https://www.gov.scot/publications/fish-health-inspectorate-mortality-information/	Geocoding is performed in ArcGIS Pro.
57.1974	-2.37101	08/28/2017	09/03/2017	17449	MRT00359	The Scottish Salmon Company	Vuiabeag	<750g	730g	1.82	AGD, PD	FHI informed, company verts notified, H2O2 treatment	Mort case opened, inspection brought forward	SAL	Data is adapted from the Scottish Government website and is accessible at https://www.gov.scot/publications/fish-health-inspectorate-mortality-information/	Geocoding is performed in ArcGIS Pro.
57.6247	-2.76534	09/04/2017	09/10/2017	97534	MRT00360	The Scottish Salmon Company	Vuiabeag	<750g	730g	10.37	AGD, PD, Treatment		Mort case opened, inspection brought forward	SAL	Data is adapted from the Scottish Government website and is accessible at https://www.gov.scot/publications/fish-health-inspectorate-mortality-information/	Geocoding is performed in ArcGIS Pro.
56.217	-2.64972	09/04/2017	09/10/2017	985	MRT00361	The Scottish Salmon Company	Inch Kenneth	≥750g	2 Kg	1.18	AGD, PD, Treatment	FHI informed, company biologists notified.	MRT case opened.	SAL	Data is adapted from the Scottish Government website and is accessible at https://www.gov.scot/publications/fish-health-inspectorate-mortality-information/	Geocoding is performed in ArcGIS Pro.
57.4511	-6.17546	08/14/2017	08/20/2017	1531	MRT00362	Cooke Aquaculture Scotland Ltd	Kirkabister	≥750g	5-6Kg	1.42	CMS	FHI informed. Harvesting worst affected cages first and will complete harvest as quickly as possible	No further action, site harvesting	SAL	Data is adapted from the Scottish Government website and is accessible at https://www.gov.scot/publications/fish-health-inspectorate-mortality-information/	Geocoding is performed in ArcGIS Pro.
57.7642	-6.00555	08/21/2017	08/27/2017	3979	MRT00363	Cooke Aquaculture Scotland Ltd	Kirkabister	≥750g	5-6Kg	3.74	CMS	FHI informed. Harvesting worst affected cages first and will complete harvest as quickly as possible	No further action, site harvesting	SAL	Data is adapted from the Scottish Government website and is accessible at https://www.gov.scot/publications/fish-health-inspectorate-mortality-information/	Geocoding is performed in ArcGIS Pro.
55.9657	-6.13478	08/28/2017	09/03/2017	2367	MRT00364	Cooke Aquaculture Scotland Ltd	Kirkabister	≥750g	5-6Kg	2.53	CMS	FHI informed. Harvesting worst affected cages first and will complete harvest as quickly as possible (~16,000 left on site). Mortality reduced w/b 4/9/17 to 0.16% (107 fish)	No further action, site harvesting and mortality level has reduced	SAL	Data is adapted from the Scottish Government website and is accessible at https://www.gov.scot/publications/fish-health-inspectorate-mortality-information/	Geocoding is performed in ArcGIS Pro.
55.9864	-2.70461	08/14/2017	08/20/2017	4183	MRT00365	Cooke Aquaculture Scotland Ltd	Turness	≥750g	3.7Kg/1.6 Kg	8.91	Treatment, AGD, CMS	Also affected 2016 S0. Post treatment losses for AGD (hydrogen peroxide) and CMS. Two generations of fish on site - 2016 S1 at 3.7 Kg (16,000) and 2016 S0 at 1.6Kg (23,000). Higher mortality in 2016 S0 stock	EC inspection to be brought forward	SAL	Data is adapted from the Scottish Government website and is accessible at https://www.gov.scot/publications/fish-health-inspectorate-mortality-information/	Geocoding is performed in ArcGIS Pro.
56.9228	-2.77601	08/21/2017	08/27/2017	691	MRT00366	Cooke Aquaculture Scotland Ltd	Turness	≥750g	3.7Kg/1.6 Kg	1.6	AGD, CMS	Also affected 2016 S0. Two generations of fish on site - 2016 S1 at 3.7 Kg (16,000) and 2016 S0 at 1.6Kg (23,000). Higher mortality in 2016 S0 stock	EC inspection to be brought forward	SAL	Data is adapted from the Scottish Government website and is accessible at https://www.gov.scot/publications/fish-health-inspectorate-mortality-information/	Geocoding is performed in ArcGIS Pro.
56.8977	-5.5341	08/28/2017	09/03/2017	586	MRT00367	Cooke Aquaculture Scotland Ltd	Turness	≥750g	3.7Kg/1.6 Kg	1.39	AGD, CMS	Also affected 2016 S0. Two generations of fish on site - 2016 S1 at 3.7 Kg (16,000) and 2016 S0 at 1.6Kg (23,000). Higher mortality in 2016 S0 stock	EC inspection to be brought forward	SAL	Data is adapted from the Scottish Government website and is accessible at https://www.gov.scot/publications/fish-health-inspectorate-mortality-information/	Geocoding is performed in ArcGIS Pro.
57.686	-2.48113	09/04/2017	09/10/2017	2029	MRT00368	Cooke Aquaculture Scotland Ltd	Turness	≥750g	3.7Kg/1.6 Kg	4.12	AGD, CMS	Also affected 2016 S0. Plan to treat for AGD with hydrogen peroxide. Two generations of fish on site - 2016 S1 at 3.7 Kg (16,000) and 2016 S0 at 1.6Kg (23,000). Higher mortality in 2016 S0 stock	EC inspection to be brought forward	SAL	Data is adapted from the Scottish Government website and is accessible at https://www.gov.scot/publications/fish-health-inspectorate-mortality-information/	Geocoding is performed in ArcGIS Pro.
57.289	-5.69863	08/14/2017	08/20/2017	5467	MRT00369	Cooke Aquaculture Scotland Ltd	Winna Ness	≥750g	3Kg	1.37	AGD	Mortalities dropped below reporting levels for following two weeks (w/b 21/8/17 - 0.43% and w/b 28/8/17 - 0.68%)	Inspection to be carried out in conjunction with Turness	SAL	Data is adapted from the Scottish Government website and is accessible at https://www.gov.scot/publications/fish-health-inspectorate-mortality-information/	Geocoding is performed in ArcGIS Pro.
57.747	-5.21304	09/04/2017	09/10/2017	4400	MRT00370	Cooke Aquaculture Scotland Ltd	Winna Ness	≥750g	3Kg	1.19	AGD, PGD	Plan to treat for AGD with hydrogen peroxide. Currently stocked with 369,963 fish	Inspection to be carried out in conjunction with Turness	SAL	Data is adapted from the Scottish Government website and is accessible at https://www.gov.scot/publications/fish-health-inspectorate-mortality-information/	Geocoding is performed in ArcGIS Pro.
56.1112	-5.74723	08/28/2017	09/03/2017	2747	MRT00371	The Scottish Salmon Company	Aird	≥750g	4.1kg	1.15	Harvesting, handling	Currently harvesting. Will be fallow in 3 weeks. Lowering biomass on site.	Mort levels fallen below 1% at last count. Fallow soon	SAL	Data is adapted from the Scottish Government website and is accessible at https://www.gov.scot/publications/fish-health-inspectorate-mortality-information/	Geocoding is performed in ArcGIS Pro.
55.9526	-5.4297	09/04/2017	09/10/2017	5206	MRT00372	The Scottish Salmon Company	Aird	≥750g	4.1kg	2.61	Harvesting, handling	Currently harvesting. Will be fallow in 3 weeks. Lowering biomass on site.	Mort levels fallen below 1% at last count. Fallow soon	SAL	Data is adapted from the Scottish Government website and is accessible at https://www.gov.scot/publications/fish-health-inspectorate-mortality-information/	Geocoding is performed in ArcGIS Pro.
57.4527	-2.3753	09/11/2017	09/17/2017	9986	MRT00373	The Scottish Salmon Company	Loch Tuath	≥750g	2.7 Kg	4.64	Gill health, environmental issues	Worst effected cages harvested and reducing biomass	Site visit to be arranged when inspector next available for full trip in the area.	SAL	Data is adapted from the Scottish Government website and is accessible at https://www.gov.scot/publications/fish-health-inspectorate-mortality-information/	Geocoding is performed in ArcGIS Pro.
57.1208	-2.93152	07/17/2017	07/24/2017	8000	MRT00374	Cooke Aquaculture (Freshwater) Ltd	Ardtaraig Hatchery	5g to smolting	60g	2.4	Furunculosis	FVG notified and antibiotics prescribed.		SAL	Data is adapted from the Scottish Government website and is accessible at https://www.gov.scot/publications/fish-health-inspectorate-mortality-information/	Geocoding is performed in ArcGIS Pro.
56.8003	-5.54052	09/18/2017	09/24/2017	6828	MRT00375	The Scottish Salmon Company	Aird	≥750g	4.1kg	3.58	Treatment	Post treatment losses after Salmosan treatment, low biomass on site as harvesting.	Harvesting out in 3-4wks.	SAL	Data is adapted from the Scottish Government website and is accessible at https://www.gov.scot/publications/fish-health-inspectorate-mortality-information/	Geocoding is performed in ArcGIS Pro.
57.8923	-5.27444	09/18/2017	09/24/2017	13246	MRT00376	The Scottish Salmon Company	Vuia Mor	≥750g	1.19kg	2.29	Gill health, treatment	Gill health issues with some post treatment losses but treatment (Hydrogenperoxide) still ongoing so are expecting further losses.	Anticipated FHI visit w/b 16/10	SAL	Data is adapted from the Scottish Government website and is accessible at https://www.gov.scot/publications/fish-health-inspectorate-mortality-information/	Geocoding is performed in ArcGIS Pro.
57.1224	-2.36681	09/18/2017	09/24/2017	19178	MRT00377	The Scottish Salmon Company	Loch Tuath	≥750g	2.65Kg	10.03	Gill health, water quality issues	Site is being harvested out, have been experiencing gill issues and also have had poor water quality with low oxygen.	Anticipated FHI visiting wk41	SAL	Data is adapted from the Scottish Government website and is accessible at https://www.gov.scot/publications/fish-health-inspectorate-mortality-information/	Geocoding is performed in ArcGIS Pro.
57.7853	-2.62572	09/18/2017	09/24/2017	2737	MRT00378	The Scottish Salmon Company	Loch Odhairn/Gravir	≥750g	1.9kg	1.25	PGI, gill health	Site has harvested largest grade cages to lower biomass, gill health issues ongoing.	Site visited in August, DIA conducted. 2017-0336	SAL	Data is adapted from the Scottish Government website and is accessible at https://www.gov.scot/publications/fish-health-inspectorate-mortality-information/	Geocoding is performed in ArcGIS Pro.
56.9389	-5.38402	09/18/2017	09/24/2017	6095	MRT00379	The Scottish Salmon Company	Portree	≥750g	3.5kg	1.29	Gill health, Plankton bloom		Anticipated FHI visit w/b 9 Oct	SAL	Data is adapted from the Scottish Government website and is accessible at https://www.gov.scot/publications/fish-health-inspectorate-mortality-information/	Geocoding is performed in ArcGIS Pro.
57.7066	-5.33599	09/18/2017	09/24/2017	2570	MRT00380	The Scottish Salmon Company	Greanamul	≥750g	5kg	1.11	Harvest handling	Site is harvesting out, low biomass on site.	Harvesting out.	SAL	Data is adapted from the Scottish Government website and is accessible at https://www.gov.scot/publications/fish-health-inspectorate-mortality-information/	Geocoding is performed in ArcGIS Pro.
57.8757	-5.75084	09/18/2017	09/24/2017	2251	MRT00381	The Scottish Salmon Company	Inch Kenneth	≥750g	2.2kg	2.76	PD, Gill health	Low biomass on site.	FHI visited in August, DIA conducted. 2017-0350	SAL	Data is adapted from the Scottish Government website and is accessible at https://www.gov.scot/publications/fish-health-inspectorate-mortality-information/	Geocoding is performed in ArcGIS Pro.
57.8706	-2.61529	09/18/2017	09/24/2017	643	MRT00382	Cooke Aquaculture Scotland Ltd	Kirkabister	≥750g	5-6Kg	1.97	CMS	Site harvested out/fallow.	Site now fallow	SAL	Data is adapted from the Scottish Government website and is accessible at https://www.gov.scot/publications/fish-health-inspectorate-mortality-information/	Geocoding is performed in ArcGIS Pro.
57.5224	-5.65005	09/11/2017	09/17/2017	815	MRT00383	Cooke Aquaculture Scotland Ltd	Turness	≥750g	3.7Kg/1.6 Kg	2.06	AGD, PGD, CMS	Also affected 2016 S0. Low number of fish on site.	FHI to visit wk 40	SAL	Data is adapted from the Scottish Government website and is accessible at https://www.gov.scot/publications/fish-health-inspectorate-mortality-information/	Geocoding is performed in ArcGIS Pro.
56.982	-6.12868	09/18/2017	09/24/2017	666	MRT00384	Cooke Aquaculture Scotland Ltd	Turness	≥750g	3.7Kg/1.6 Kg	1.72	AGD, PGD, CMS	Also affected 2016 S0. Low number of fish on site.	FHI to visit wk 40	SAL	Data is adapted from the Scottish Government website and is accessible at https://www.gov.scot/publications/fish-health-inspectorate-mortality-information/	Geocoding is performed in ArcGIS Pro.
57.1145	-5.87887	09/11/2017	09/17/2017	6726	MRT00385	Cooke Aquaculture Scotland Ltd	Winna Ness	≥750g	3kg	1.8	AGD, PGD	Updated figures for wk36, wk38 below reporting criteria at 0.31%	FHI to visit wk 40	SAL	Data is adapted from the Scottish Government website and is accessible at https://www.gov.scot/publications/fish-health-inspectorate-mortality-information/	Geocoding is performed in ArcGIS Pro.
56.7802	-3.15161	09/11/2017	09/17/2017	4371	MRT00386	Cooke Aquaculture Scotland Ltd	East of Holm Heogland (Burkwell)	≥750g	3kg	1.07	AGD, PGD	Site below reporting criteria for wk 38 at 0.92%.	Site visited 29/8/17, now below 1% will monitor.	SAL	Data is adapted from the Scottish Government website and is accessible at https://www.gov.scot/publications/fish-health-inspectorate-mortality-information/	Geocoding is performed in ArcGIS Pro.
57.575	-2.53925	09/18/2017	09/24/2017	29165	MRT00387	The Scottish Salmon Company	Kyles Vuia	≥750g	1.9kg	6.93	AGD, Treatment, Complex gill issues	Site has been treated with H202 for AGD, morts coming down		SAL	Data is adapted from the Scottish Government website and is accessible at https://www.gov.scot/publications/fish-health-inspectorate-mortality-information/	Geocoding is performed in ArcGIS Pro.
57.6655	-3.04365	09/18/2017	09/24/2017	2977	MRT00388	The Scottish Salmon Company	North Uiskevagh	≥750g	2.6kg	1.73	Complex gill issues	Harvesting	FHI visited 29/8/17, Harvesting	SAL	Data is adapted from the Scottish Government website and is accessible at https://www.gov.scot/publications/fish-health-inspectorate-mortality-information/	Geocoding is performed in ArcGIS Pro.
57.899	-2.78526	09/25/2017	02/01/2017	4807	MRT00389	The Scottish Salmon Company	Aird	≥750g	4.1kg	2.9	CMS, Post handling	Site currently harvesting	Site harvesting	SAL	Data is adapted from the Scottish Government website and is accessible at https://www.gov.scot/publications/fish-health-inspectorate-mortality-information/	Geocoding is performed in ArcGIS Pro.
53.9743	-5.2963	09/25/2017	10/01/2017	2217	MRT00390	The Scottish Salmon Company	Loch Odhairn/Gravir	≥750g	1.9Kg	1.17	Complex gill issues	Biomass has been lowered but gill issues continuing	Site visited in August, DIA conducted. 2017-0336	SAL	Data is adapted from the Scottish Government website and is accessible at https://www.gov.scot/publications/fish-health-inspectorate-mortality-information/	Geocoding is performed in ArcGIS Pro.
56.8674	-5.83898	09/25/2017	02/01/2017	4056	MRT00391	The Scottish Salmon Company	Greanamul	≥750g	5kg	1.87	Post Harvest handling	Site harvesting out	Site harvesting out	SAL	Data is adapted from the Scottish Government website and is accessible at https://www.gov.scot/publications/fish-health-inspectorate-mortality-information/	Geocoding is performed in ArcGIS Pro.
57.8159	-6.07684	09/25/2017	02/01/2017	1091	MRT00392	The Scottish Salmon Company	Inch Kenneth	≥750g	2.2kg	1.38	Complex Gill issues, PD	Hoping to grade out poor doers to reduce biomass	Site visited 23/08/17, DIA conducted 20170350	SAL	Data is adapted from the Scottish Government website and is accessible at https://www.gov.scot/publications/fish-health-inspectorate-mortality-information/	Geocoding is performed in ArcGIS Pro.
57.2745	-3.14396	09/25/2017	02/01/2017	2028	MRT00393	The Scottish Salmon Company	Strome	≥750g	2.6kg	1.35	Complex Gill Issues	Harvesting out	Harvesting out	SAL	Data is adapted from the Scottish Government website and is accessible at https://www.gov.scot/publications/fish-health-inspectorate-mortality-information/	Geocoding is performed in ArcGIS Pro.
56.7171	-6.05425	09/25/2017	02/01/2017	22131	MRT00394	The Scottish Salmon Company	Loch Tuath	≥750g	2.7kg	16.55	Complex Gill issues, Plankton	Planning to harvest out soon	FHI to conduct visit in the next couple of weeks	SAL	Data is adapted from the Scottish Government website and is accessible at https://www.gov.scot/publications/fish-health-inspectorate-mortality-information/	Geocoding is performed in ArcGIS Pro.
56.9093	-5.8683	09/25/2017	02/01/2017	2010	MRT00395	The Scottish Salmon Company	North Uiskevagh	≥750g	2.6kg	1.43	Complex gill issues, Post mechanical treatment	Harvesting	FHI visited 29/8/17, Harvesting	SAL	Data is adapted from the Scottish Government website and is accessible at https://www.gov.scot/publications/fish-health-inspectorate-mortality-information/	Geocoding is performed in ArcGIS Pro.
57.2518	-5.41531	09/25/2017	02/01/2017	2325	MRT00396	The Scottish Salmon Company	Vuia Mor	≥750g	1.2kg	11.91	AGD, Post H202 treatment	Treated with H202, expecting some post treatment loss then reduction in morts	FHI due to visit next couple of weeks	SAL	Data is adapted from the Scottish Government website and is accessible at https://www.gov.scot/publications/fish-health-inspectorate-mortality-information/	Geocoding is performed in ArcGIS Pro.
53.9952	-5.19231	09/11/2017	09/17/2017	6031	MRT00397	Cooke Aquaculture Scotland Ltd	Kirk Noust	≥750g	920g	3	AGD	AGD confirmed by PCR and Hist, Treatment planned with H202	FHI only notified in WK 40	SAL	Data is adapted from the Scottish Government website and is accessible at https://www.gov.scot/publications/fish-health-inspectorate-mortality-information/	Geocoding is performed in ArcGIS Pro.
56.9548	-6.27201	09/18/2017	09/24/2017	18500	MRT00398	Cooke Aquaculture Scotland Ltd	Kirk Noust	≥750g	920g	2.8	AGD	AGD confirmed by PCR and Hist, Treatment planned with H202	FHI only notified in WK 40	SAL	Data is adapted from the Scottish Government website and is accessible at https://www.gov.scot/publications/fish-health-inspectorate-mortality-information/	Geocoding is performed in ArcGIS Pro.
55.9994	-2.28412	09/25/2017	02/01/2017	25760	MRT00399	Cooke Aquaculture Scotland Ltd	Kirk Noust	≥750g	920g	11.56	AGD, post treatment	Confirmed AGD by Histo and PCR, Treated with H202 last week, expect to have some treatment losses then for numbers to fall	Visit/PSI to be scheduled - inspector to visit week 42	SAL	Data is adapted from the Scottish Government website and is accessible at https://www.gov.scot/publications/fish-health-inspectorate-mortality-information/	Geocoding is performed in ArcGIS Pro.
53.9845	-2.37199	10/02/2017	10/08/2017	8181	MRT00400	The Scottish Salmon Company	Aird	≥750g	4.1kg	7.5	CMS, Post handling	Site currently harvesting, due to be fallow wk42	No action site due to fallow	SAL	Data is adapted from the Scottish Government website and is accessible at https://www.gov.scot/publications/fish-health-inspectorate-mortality-information/	Geocoding is performed in ArcGIS Pro.
56.2277	-5.46764	10/02/2017	10/08/2017	11929	MRT00401	The Scottish Salmon Company	Loch Tuath	≥750g	2.65kg	14.74	Gill health, water quality issues	Site to be harvest by end of 2017	FHI conducting a site inspection WK41	SAL	Data is adapted from the Scottish Government website and is accessible at https://www.gov.scot/publications/fish-health-inspectorate-mortality-information/	Geocoding is performed in ArcGIS Pro.
56.0277	-2.49415	10/02/2017	10/08/2017	2721	MRT00402	The Scottish Salmon Company	North Uiskevagh	≥750g	2.6kg	1.64	Severe gill health issues, losses post hydrolicer treatment	Harvesting	Ongoing issue - FHI inspected wk 35	SAL	Data is adapted from the Scottish Government website and is accessible at https://www.gov.scot/publications/fish-health-inspectorate-mortality-information/	Geocoding is performed in ArcGIS Pro.
57.2635	-5.19535	10/02/2017	10/08/2017	31099	MRT00403	The Scottish Salmon Company	Vuia Mor	≥750g	1.2kg	6.24	PD detected, severe AGD and complex gill issues		FHI to inspect week 42	SAL	Data is adapted from the Scottish Government website and is accessible at https://www.gov.scot/publications/fish-health-inspectorate-mortality-information/	Geocoding is performed in ArcGIS Pro.
57.1174	-2.45227	10/02/2017	10/08/2017	1767	MRT00404	Cooke Aquaculture Scotland Ltd	Bastaness	≥750g	5kg	1.41	Complex gills / CMS	Site currentlly harvesting, 4 cages remaining. Unable to remove all at end of mortalities WK 39 due to weather, therefore, actual mortalities for WK 40 may be below the reporting threshold.	Site due to fallow	SAL	Data is adapted from the Scottish Government website and is accessible at https://www.gov.scot/publications/fish-health-inspectorate-mortality-information/	Geocoding is performed in ArcGIS Pro.
56.0059	-2.50777	10/02/2017	10/08/2017	3402	MRT00405	Cooke Aquaculture Scotland Ltd	Bow of Hascosay	≥750g	5kg	1.63	Complex gills and environmental	Unable to remove mortalities at end of week 39, so actual mortalities for wk 40 likely lower than threshold.	Site due to fallow	SAL	Data is adapted from the Scottish Government website and is accessible at https://www.gov.scot/publications/fish-health-inspectorate-mortality-information/	Geocoding is performed in ArcGIS Pro.
56.1758	-2.65217	09/25/2017	10/01/2017	5805	MRT00406	Cooke Aquaculture Scotland Ltd	Winna Ness	≥750g	3.53kg	1.6	Complex gills and environmental		Site was due to be inspected wk 40. Unable to access site due to weather. Site inspection to be rescheduled for wk 45	SAL	Data is adapted from the Scottish Government website and is accessible at https://www.gov.scot/publications/fish-health-inspectorate-mortality-information/	Geocoding is performed in ArcGIS Pro.
56.1452	-6.15354	10/02/2017	10/08/2017	16869	MRT00407	Cooke Aquaculture Scotland Ltd	Winna Ness	≥750g	3.53kg	4.73	Complex gills and environmental		Site was due to be inspected wk 40. Unable to access site due to weather. Site inspection to be rescheduled for wk 45	SAL	Data is adapted from the Scottish Government website and is accessible at https://www.gov.scot/publications/fish-health-inspectorate-mortality-information/	Geocoding is performed in ArcGIS Pro.
55.7689	-2.29976	09/25/2017	10/01/2017	5456	MRT00408	Cooke Aquaculture Scotland Ltd	East of Holm Heogland (Burkwell)	≥750g	3.6kg	1.37	Complex gills		Inspection scheduled for wk 45	SAL	Data is adapted from the Scottish Government website and is accessible at https://www.gov.scot/publications/fish-health-inspectorate-mortality-information/	Geocoding is performed in ArcGIS Pro.
55.8529	-5.26635	10/02/2017	10/08/2017	10139	MRT00409	Cooke Aquaculture Scotland Ltd	East of Holm Heogland (Burkwell)	≥750g	3.6kg	2.58	Complex gills		Inspection scheduled for wk 45	SAL	Data is adapted from the Scottish Government website and is accessible at https://www.gov.scot/publications/fish-health-inspectorate-mortality-information/	Geocoding is performed in ArcGIS Pro.
57.619	-5.50543	10/02/2017	10/08/2017	5333	MRT00410	Cooke Aquaculture Scotland Ltd	Wick of Belmont	≥750g	5kg	3.25	Complex gills and CMS	Site currently harvesting. Due to fallow Nov 2016	Site due to fallow	SAL	Data is adapted from the Scottish Government website and is accessible at https://www.gov.scot/publications/fish-health-inspectorate-mortality-information/	Geocoding is performed in ArcGIS Pro.
57.6859	-6.22899	03/13/2017	03/19/2017	7065	MRT00411	Marine Harvest (Scotland) Ltd	Loch Alsh (Sron)	≥750g	1.5 kg	1.04	CMS	Company vet informed	Picked up during EC inspection 2017-0444	SAL	Data is adapted from the Scottish Government website and is accessible at https://www.gov.scot/publications/fish-health-inspectorate-mortality-information/	Geocoding is performed in ArcGIS Pro.
57.7168	-6.00371	04/03/2017	04/09/2017	6815	MRT00412	Marine Harvest (Scotland) Ltd	Loch Alsh (Sron)	≥750g	1.5 kg	1.03	CMS	Company vet informed	Picked up during EC inspection 2017-0444	SAL	Data is adapted from the Scottish Government website and is accessible at https://www.gov.scot/publications/fish-health-inspectorate-mortality-information/	Geocoding is performed in ArcGIS Pro.
56.1518	-2.83982	04/10/2017	04/16/2017	6679	MRT00413	Marine Harvest (Scotland) Ltd	Loch Alsh (Sron)	≥750g	1.5 kg	1.02	CMS	Company vet informed	Picked up during EC inspection 2017-0444	SAL	Data is adapted from the Scottish Government website and is accessible at https://www.gov.scot/publications/fish-health-inspectorate-mortality-information/	Geocoding is performed in ArcGIS Pro.
55.7574	-6.1959	10/02/2017	10/08/2017	8099	MRT00414	Marine Harvest (Scotland) Ltd	Loch Alsh (Sron)	≥750g	3.5 kg	1.49	CMS, Treatment	Company vet informed	Picked up during EC inspection 2017-0444. diagnostic samples taken.	SAL	Data is adapted from the Scottish Government website and is accessible at https://www.gov.scot/publications/fish-health-inspectorate-mortality-information/	Geocoding is performed in ArcGIS Pro.
57.3218	-6.27915	10/09/2017	10/16/2017	417	MRT00415	The Scottish Salmon Company	Aird	≥750g	3.1 kg	1.09	Complex gill issues	Company biologist informed (site now fallow)	Site now fallow.	SAL	Data is adapted from the Scottish Government website and is accessible at https://www.gov.scot/publications/fish-health-inspectorate-mortality-information/	Geocoding is performed in ArcGIS Pro.
57.1468	-5.35506	10/09/2017	10/16/2017	2293	MRT00416	The Scottish Salmon Company	Loch Odhairn/Gravir	≥750g	1.9 kg	1.23	Gill health combined with freshwater treatment	Company biologist informed	Visitied by FHI 20170336 - 16/8/17. Diag case investigation conducted.	SAL	Data is adapted from the Scottish Government website and is accessible at https://www.gov.scot/publications/fish-health-inspectorate-mortality-information/	Geocoding is performed in ArcGIS Pro.
56.7304	-2.9669	10/02/2017	10/09/2017	3137	MRT00417	The Scottish Salmon Company	Greanamul	≥750g	5.4 kg	1.55	Handling during harvesting	Company biologist informed	Site due to fallow early Nov.	SAL	Data is adapted from the Scottish Government website and is accessible at https://www.gov.scot/publications/fish-health-inspectorate-mortality-information/	Geocoding is performed in ArcGIS Pro.
56.7722	-2.70098	10/09/2017	10/16/2017	1751	MRT00418	The Scottish Salmon Company	Inch Kenneth	≥750g	2.3 kg	2.26	AGD	Company biologist informed	Diag case conducted by FHI 23/8/17 20170350	SAL	Data is adapted from the Scottish Government website and is accessible at https://www.gov.scot/publications/fish-health-inspectorate-mortality-information/	Geocoding is performed in ArcGIS Pro.
56.1526	-2.86343	10/09/2017	10/16/2017	10909	MRT00419	The Scottish Salmon Company	Loch Tuath	≥750g	2.5 kg	17.83	Complex gills and environmental	Company biologist informed	Site visited last week by Fhi and Diag case conducted	SAL	Data is adapted from the Scottish Government website and is accessible at https://www.gov.scot/publications/fish-health-inspectorate-mortality-information/	Geocoding is performed in ArcGIS Pro.
57.0136	-6.14131	10/09/2017	10/16/2017	4105	MRT00420	The Scottish Salmon Company	North Uiskevagh	≥750g	2.6 kg	2.76	Complex gill issues and handling during harvest	Company biologist informed, hydrolicer treatment planned	Site visited 29/8/17 by FHI 20170353. Due to fallow early November.	SAL	Data is adapted from the Scottish Government website and is accessible at https://www.gov.scot/publications/fish-health-inspectorate-mortality-information/	Geocoding is performed in ArcGIS Pro.
57.3216	-2.9463	10/02/2017	10/09/2017	2656	MRT00421	The Scottish Salmon Company	Strome	≥750g	2.6 kg	1.24	Gill issues (PGD)	Company biologist informed, hydrolicer treatment planned	Site due to fallow early 2018. FHI to monitor situation going forward with view to visiting when inspector in area	SAL	Data is adapted from the Scottish Government website and is accessible at https://www.gov.scot/publications/fish-health-inspectorate-mortality-information/	Geocoding is performed in ArcGIS Pro.
55.9304	-2.36227	10/02/2017	10/09/2017	10564	MRT00422	The Scottish Salmon Company	Taranaish	≥750g	960 g	1.2	PGD and AGD	Company biologist informed	FHI to monitor situation going forward with view to visiting when inspector in area	SAL	Data is adapted from the Scottish Government website and is accessible at https://www.gov.scot/publications/fish-health-inspectorate-mortality-information/	Geocoding is performed in ArcGIS Pro.
56.8664	-2.9562	10/02/2017	10/09/2017	9305	MRT00423	The Scottish Salmon Company	Druimyeon Bay	≥750g	2.5 kg	1.12	PGD and handling/grading	Company biologist informed	FHI to monitor situation going forward with view to visiting when inspector in area	SAL	Data is adapted from the Scottish Government website and is accessible at https://www.gov.scot/publications/fish-health-inspectorate-mortality-information/	Geocoding is performed in ArcGIS Pro.
53.9824	-5.17274	10/09/2017	10/16/2017	14149	MRT00424	The Scottish Salmon Company	Druimyeon Bay	≥750g	2.5 kg	1.8	PGD and handling/grading	Company biologist informed	FHI to monitor situation going forward with view to visiting when inspector in area	SAL	Data is adapted from the Scottish Government website and is accessible at https://www.gov.scot/publications/fish-health-inspectorate-mortality-information/	Geocoding is performed in ArcGIS Pro.
53.8264	-5.34145	10/02/2017	10/09/2017	13	MRT00425	The Scottish Salmon Company	Bagh Chlann Neill (Grimsay)	≥750g	6 kg	1.36	CMS	Also affected 2016 S1. Company biologist informed	Percentage high due to low number of fish on site.	SAL	Data is adapted from the Scottish Government website and is accessible at https://www.gov.scot/publications/fish-health-inspectorate-mortality-information/	Geocoding is performed in ArcGIS Pro.
56.8543	-5.25424	10/02/2017	10/09/2017	9758	MRT00426	The Scottish Salmon Company	Strone Point	≥750g	1.3 kg	1.47	Complex gills and environmental	Company biologist informed	FHI to monitor situation going forward with view to visiting when inspector in area	SAL	Data is adapted from the Scottish Government website and is accessible at https://www.gov.scot/publications/fish-health-inspectorate-mortality-information/	Geocoding is performed in ArcGIS Pro.
56.8168	-5.80539	10/09/2017	10/15/2017	14332	MRT00427	The Scottish Salmon Company	Strone Point	≥750g	1.3 kg	2.22	Complex gills and environmental	Company biologist informed	FHI to monitor situation going forward with view to visiting when inspector in area	SAL	Data is adapted from the Scottish Government website and is accessible at https://www.gov.scot/publications/fish-health-inspectorate-mortality-information/	Geocoding is performed in ArcGIS Pro.
57.4305	-5.66076	06/05/2017	06/11/2017	21000	MRT00428	Cooke Aquaculture (Freshwater) Ltd	Loch Garasdale	5g to smolting	2g	6	Algal bloom	FVG visited site, liver pathology observed suggested possible after effects of exposure to bloom when fish were at Quoys Hatchery. Mortality reduced following week post stocking	MRT event recorded - FHI not made aware of event.	SAL	Data is adapted from the Scottish Government website and is accessible at https://www.gov.scot/publications/fish-health-inspectorate-mortality-information/	Geocoding is performed in ArcGIS Pro.
57.5295	-5.76888	10/02/2017	10/09/2017	96180	MRT00429	Cooke Aquaculture (Freshwater) Ltd	Sallachy Site	5g to smolting	70g	16.6	Fungus (Saprolegnia)	Formalin being treated at the time of notification. Pyceze to be used in the very near future, when the treatment arrives on site	Site to be visited by FHI next week	SAL	Data is adapted from the Scottish Government website and is accessible at https://www.gov.scot/publications/fish-health-inspectorate-mortality-information/	Geocoding is performed in ArcGIS Pro.
57.5893	-2.49613	10/09/2017	10/16/2017	40790	MRT00430	Cooke Aquaculture (Freshwater) Ltd	Sallachy Site	5g to smolting	70g	8.5	Fungus (Saprolegnia)	Formalin being treated at the time of notification. Pyceze to be used in the very near future, when the treatment arrives on site	Site to be visited by FHI next week	SAL	Data is adapted from the Scottish Government website and is accessible at https://www.gov.scot/publications/fish-health-inspectorate-mortality-information/	Geocoding is performed in ArcGIS Pro.
53.9335	-5.57783	09/04/2017	09/10/2017	5894	MRT00432	Scottish Sea Farms Ltd	Kishorn West	≥750g	3.1 kg	1.99	Gill pathology, anaemia	Ongoing losses at site. Site being harvested to reduce risk Site was visited by FHI on 05/06/2017. Diagnostic results showed fish were positive for gill pathology including Salmon Gill poxvirus, Paranucleospora theridion and AGD.	FHI to visit site 25/10/17 to investigate further.	SAL	Data is adapted from the Scottish Government website and is accessible at https://www.gov.scot/publications/fish-health-inspectorate-mortality-information/	Geocoding is performed in ArcGIS Pro.
57.4405	-5.91229	09/04/2017	09/10/2017	4765	MRT00433	Scottish Sea Farms Ltd	Kishorn A (South)	≥750g	2.6 kg	1.52	Gill pathology, anaemia, CMS	Fish vet group attended site	FHI to visit site 25/10/17 to investigate further.	SAL	Data is adapted from the Scottish Government website and is accessible at https://www.gov.scot/publications/fish-health-inspectorate-mortality-information/	Geocoding is performed in ArcGIS Pro.
57.8008	-6.17875	09/11/2017	09/17/2017	7204	MRT00434	Scottish Sea Farms Ltd	Kishorn A (South)	≥750g	2.7 kg	2.34	Gill pathology, anaemia, CMS	Fish vet group attended site	FHI to visit site 25/10/17 to investigate further.	SAL	Data is adapted from the Scottish Government website and is accessible at https://www.gov.scot/publications/fish-health-inspectorate-mortality-information/	Geocoding is performed in ArcGIS Pro.
56.1007	-3.02558	09/11/2017	09/17/2017	11314	MRT00435	Scottish Sea Farms Ltd	Kishorn West	≥750g	3.3 kg	4.09	Gill pathology, anaemia	Ongoing losses at site. Site being harvested to reduce risk Site was visited by FHI on 05/06/2017. Diagnostic results showed fish were positive for gill pathology including Salmon Gill poxvirus, Paranucleospora theridion and AGD.	FHI to visit site 25/10/17 to investigate further.	SAL	Data is adapted from the Scottish Government website and is accessible at https://www.gov.scot/publications/fish-health-inspectorate-mortality-information/	Geocoding is performed in ArcGIS Pro.
57.5	-6.00505	09/11/2017	09/17/2017	4826	MRT00436	Scottish Sea Farms Ltd	Nevis C (Ardintigh)	≥750g	2.1 kg	1.57	Physical damage following net change, PGD		FHI to monitor, if issue persists will attend site	SAL	Data is adapted from the Scottish Government website and is accessible at https://www.gov.scot/publications/fish-health-inspectorate-mortality-information/	Geocoding is performed in ArcGIS Pro.
53.8757	-2.40014	09/18/2017	09/24/2017	4090	MRT00437	Scottish Sea Farms Ltd	Nevis C (Ardintigh)	≥750g	2.2 kg	1.35	Physical damage following net change, PGD		FHI to monitor, if issue persists will attend site	SAL	Data is adapted from the Scottish Government website and is accessible at https://www.gov.scot/publications/fish-health-inspectorate-mortality-information/	Geocoding is performed in ArcGIS Pro.
57.5199	-5.37875	09/18/2017	09/24/2017	18854	MRT00438	Scottish Sea Farms Ltd	Kishorn A (South)	≥750g	2.8 kg	6.27	Gill pathology, anaemia, CMS	Site to begin harvesting early	FHI to visit site 25/10/17 to investigate further.	SAL	Data is adapted from the Scottish Government website and is accessible at https://www.gov.scot/publications/fish-health-inspectorate-mortality-information/	Geocoding is performed in ArcGIS Pro.
57.8608	-5.18144	09/18/2017	09/24/2017	10100	MRT00439	Scottish Sea Farms Ltd	Kishorn B (North)	≥750g	3.6 kg	2.44	Gill pathology anaemia	Site to begin harvesting early	FHI to visit site 25/10/17 to investigate further.	SAL	Data is adapted from the Scottish Government website and is accessible at https://www.gov.scot/publications/fish-health-inspectorate-mortality-information/	Geocoding is performed in ArcGIS Pro.
56.7617	-5.80232	10/16/2017	10/22/2017	1425	MRT00440	The Scottish Salmon Company	Inch Kenneth	≥750g	2.5 kg	1.89	Gill pathology	Site to be fallow by December	Diagnostic case conducted by FHI 23/8/17 20170350 - Proliferative lesions in gill tissue and AGD, features resembling PD	SAL	Data is adapted from the Scottish Government website and is accessible at https://www.gov.scot/publications/fish-health-inspectorate-mortality-information/	Geocoding is performed in ArcGIS Pro.
56.7549	-3.056	10/16/2017	10/22/2017	3049	MRT00441	The Scottish Salmon Company	Loch Tuath	≥750g	2.5 kg	8.91	Complex gills and environmental	Site to become fallow within the next week or two	Diagnostic case conducted by FHI 11/10/17 20170458 - Awaiting final results	SAL	Data is adapted from the Scottish Government website and is accessible at https://www.gov.scot/publications/fish-health-inspectorate-mortality-information/	Geocoding is performed in ArcGIS Pro.
56.7973	-5.30386	09/25/2017	10/01/2017	4550	MRT00442	Scottish Sea Farms Ltd	Kishorn B (North)	≥750g	3.71kg	1.17	Gill pathology, anaemia	Site is harvesting early.	FHI to visit site 25/10/17 to investigate further.	SAL	Data is adapted from the Scottish Government website and is accessible at https://www.gov.scot/publications/fish-health-inspectorate-mortality-information/	Geocoding is performed in ArcGIS Pro.
57.7529	-5.62892	10/02/2017	10/08/2017	24345	MRT00443	Scottish Sea Farms Ltd	Kishorn B (North)	≥750g	3.77kg	6.44	Gill pathology, anaemia	Site is harvesting early.	FHI to visit site 25/10/17 to investigate further.	SAL	Data is adapted from the Scottish Government website and is accessible at https://www.gov.scot/publications/fish-health-inspectorate-mortality-information/	Geocoding is performed in ArcGIS Pro.
57.5136	-5.18898	10/09/2017	10/15/2017	16300	MRT00444	Scottish Sea Farms Ltd	Kishorn B (North)	≥750g	3.75kg	5.35	Gill pathology, anaemia	Site is harvesting early.	FHI to visit site 25/10/17 to investigate further.	SAL	Data is adapted from the Scottish Government website and is accessible at https://www.gov.scot/publications/fish-health-inspectorate-mortality-information/	Geocoding is performed in ArcGIS Pro.
55.7615	-5.57843	10/16/2017	10/22/2017	13050	MRT00445	Scottish Sea Farms Ltd	Kishorn B (North)	≥750g	3.83kg	4.58	Gill pathology, anaemia	Site is harvesting early.	FHI to visit site 25/10/17 to investigate further.	SAL	Data is adapted from the Scottish Government website and is accessible at https://www.gov.scot/publications/fish-health-inspectorate-mortality-information/	Geocoding is performed in ArcGIS Pro.
53.814	-5.33294	09/25/2017	10/01/2017	6459	MRT00446	Scottish Sea Farms Ltd	Kishorn A (South)	≥750g	2.90kg	2.29	Gill pathology, anaemia, CMS	Site is harvesting early.	FHI to visit site 25/10/17 to investigate further.	SAL	Data is adapted from the Scottish Government website and is accessible at https://www.gov.scot/publications/fish-health-inspectorate-mortality-information/	Geocoding is performed in ArcGIS Pro.
56.2147	-5.40679	10/02/2017	10/08/2017	15490	MRT00447	Scottish Sea Farms Ltd	Kishorn A (South)	≥750g	2.98kg	6.02	Gill pathology, anaemia, CMS	Site is harvesting early.	FHI to visit site 25/10/17 to investigate further.	SAL	Data is adapted from the Scottish Government website and is accessible at https://www.gov.scot/publications/fish-health-inspectorate-mortality-information/	Geocoding is performed in ArcGIS Pro.
57.0065	-2.65129	10/09/2017	10/15/2017	6242	MRT00448	Scottish Sea Farms Ltd	Kishorn A (South)	≥750g	3.06kg	2.81	Gill pathology, anaemia, CMS	Site is harvesting early.	FHI to visit site 25/10/17 to investigate further.	SAL	Data is adapted from the Scottish Government website and is accessible at https://www.gov.scot/publications/fish-health-inspectorate-mortality-information/	Geocoding is performed in ArcGIS Pro.
57.477	-6.02312	10/16/2017	10/22/2017	3628	MRT00449	Scottish Sea Farms Ltd	Kishorn A (South)	≥750g	3.05kg	2	Gill pathology, anaemia, CMS	Site is harvesting early.	FHI to visit site 25/10/17 to investigate further.	SAL	Data is adapted from the Scottish Government website and is accessible at https://www.gov.scot/publications/fish-health-inspectorate-mortality-information/	Geocoding is performed in ArcGIS Pro.
57.0129	-2.31299	09/25/2017	10/01/2017	8739	MRT00450	Scottish Sea Farms Ltd	Kishorn West	≥750g	3.58kg	4.17	Gill pathology, anaemia	Site is harvesting early.	FHI visited 5/9/17 and DIA investigation carried out; 20170398. Inspector at shorebase 25/10/17 to visit Kishorn A and B and will monitor situation at Kishorn West.	SAL	Data is adapted from the Scottish Government website and is accessible at https://www.gov.scot/publications/fish-health-inspectorate-mortality-information/	Geocoding is performed in ArcGIS Pro.
56.0586	-3.00797	10/02/2017	10/08/2017	12500	MRT00451	Scottish Sea Farms Ltd	Kishorn West	≥750g	3.63kg	6.35	Gill pathology, anaemia	Site is harvesting early.	FHI visited 5/9/17 and DIA investigation carried out; 20170398. Inspector at shorebase 25/10/17 to visit Kishorn A and B and will monitor situation at Kishorn West.	SAL	Data is adapted from the Scottish Government website and is accessible at https://www.gov.scot/publications/fish-health-inspectorate-mortality-information/	Geocoding is performed in ArcGIS Pro.
57.5731	-2.45261	10/09/2017	10/15/2017	2370	MRT00452	Scottish Sea Farms Ltd	Kishorn West	≥750g	3.35kg	1.34	Gill pathology, anaemia	Site is harvesting early.	FHI visited 5/9/17 and DIA investigation carried out; 20170398. Inspector at shorebase 25/10/17 to visit Kishorn A and B and will monitor situation at Kishorn West.	SAL	Data is adapted from the Scottish Government website and is accessible at https://www.gov.scot/publications/fish-health-inspectorate-mortality-information/	Geocoding is performed in ArcGIS Pro.
57.6553	-2.33766	10/16/2017	10/22/2017	5360	MRT00453	Scottish Sea Farms Ltd	Kishorn West	≥750g	3.39kg	3.06	Gill pathology, anaemia	Site is harvesting early.	FHI visited 5/9/17 and DIA investigation carried out; 20170398. Inspector at shorebase 25/10/17 to visit Kishorn A and B and will monitor situation at Kishorn West.	SAL	Data is adapted from the Scottish Government website and is accessible at https://www.gov.scot/publications/fish-health-inspectorate-mortality-information/	Geocoding is performed in ArcGIS Pro.
56.9952	-3.05315	09/25/2017	10/01/2017	5447	MRT00454	Scottish Sea Farms Ltd	Nevis C (Ardintigh)	≥750g	2.33kg	1.82	Physical damage following net change, PGD	Increasing evidence of PGD across farm	FHI to contact operators for last two weeks mort levels	SAL	Data is adapted from the Scottish Government website and is accessible at https://www.gov.scot/publications/fish-health-inspectorate-mortality-information/	Geocoding is performed in ArcGIS Pro.
55.7527	-2.52291	10/02/2017	10/08/2017	4446	MRT00455	Scottish Sea Farms Ltd	Nevis C (Ardintigh)	≥750g	2.46kg	1.52	Physical damage following net change, PGD	Increasing evidence of PGD across farm	FHI to contact operators for last two weeks mort levels	SAL	Data is adapted from the Scottish Government website and is accessible at https://www.gov.scot/publications/fish-health-inspectorate-mortality-information/	Geocoding is performed in ArcGIS Pro.
56.0512	-2.9685	10/16/2017	10/22/2017	42618	MRT00456	Cooke Aquaculture (Freshwater) Ltd	Sallachy Site	<750g	95g	10.4	Fungus (Saprolegnia)	Formalin treatment carried out 20th - 23rd October. Further formalin treatment planned beginning 25th October. Mortalities have dropped to ~200 per day across site since 22nd October.	Mortality event details recorded during inspection of site, in response to initial mortality event notifications. During inspection no moribund or lethargic fish were observed, formalin treatment carried out has been effective, mortality numbers have since dropped significantly.	SAL	Data is adapted from the Scottish Government website and is accessible at https://www.gov.scot/publications/fish-health-inspectorate-mortality-information/	Geocoding is performed in ArcGIS Pro.
57.0041	-5.5904	09/11/2017	09/17/2017	5232	MRT00457	Marine Harvest (Scotland) Ltd	North Shore	≥750g	3.8kg	1.26	AGD, Complex gill issues, PD, PGD	Samples submitted to FVG	Site inspected	SAL	Data is adapted from the Scottish Government website and is accessible at https://www.gov.scot/publications/fish-health-inspectorate-mortality-information/	Geocoding is performed in ArcGIS Pro.
53.9807	-2.8238	09/18/2017	09/24/2017	6892	MRT00458	Marine Harvest (Scotland) Ltd	North Shore	≥750g	3.9kg	1.77	AGD, Complex gill issues, PD, PGD	Samples submitted to FVG	Site inspected	SAL	Data is adapted from the Scottish Government website and is accessible at https://www.gov.scot/publications/fish-health-inspectorate-mortality-information/	Geocoding is performed in ArcGIS Pro.
57.436	-5.34101	09/25/2017	10/01/2017	1245	MRT00459	Marine Harvest (Scotland) Ltd	North Shore	≥750g	3.9kg	4.9	AGD, Complex gill issues, PD, PGD	Samples submitted to FVG	Site inspected	SAL	Data is adapted from the Scottish Government website and is accessible at https://www.gov.scot/publications/fish-health-inspectorate-mortality-information/	Geocoding is performed in ArcGIS Pro.
55.9095	-2.40127	10/02/2017	10/08/2017	6780	MRT00460	Marine Harvest (Scotland) Ltd	North Shore	≥750g	4kg	2.87	AGD, Complex gill issues, PD, PGD	Samples submitted to FVG	Site inspected	SAL	Data is adapted from the Scottish Government website and is accessible at https://www.gov.scot/publications/fish-health-inspectorate-mortality-information/	Geocoding is performed in ArcGIS Pro.
56.8306	-2.47201	10/09/2017	10/15/2017	3652	MRT00461	Marine Harvest (Scotland) Ltd	North Shore	≥750g	4.1kg	2.65	AGD, Complex gill issues, PD, PGD, Pasteurella skyensis	Samples submitted to FVG	Site inspected	SAL	Data is adapted from the Scottish Government website and is accessible at https://www.gov.scot/publications/fish-health-inspectorate-mortality-information/	Geocoding is performed in ArcGIS Pro.
55.8073	-5.61628	10/16/2017	10/22/2017	9484	MRT00462	The Scottish Salmon Company	Druimyeon Bay	≥750g	2.5 kg	1.27	PGD and handling/grading	Company biologist informed - should be in attendance in next couple of weeks. Gill pathogens present but not contributing to mortality currently.	FHI to monitor situation going forward with view to visiting when inspector in area	SAL	Data is adapted from the Scottish Government website and is accessible at https://www.gov.scot/publications/fish-health-inspectorate-mortality-information/	Geocoding is performed in ArcGIS Pro.
57.7607	-5.34615	10/16/2017	10/22/2017	17279	MRT00463	The Scottish Salmon Company	Strone Point	≥750g	1.3 kg	2.72	Complex gills and environmental with suspected bacterial infection.	Vet sampled 26/10/17	FHI to monitor situation going forward with view to visiting when inspector in area	SAL	Data is adapted from the Scottish Government website and is accessible at https://www.gov.scot/publications/fish-health-inspectorate-mortality-information/	Geocoding is performed in ArcGIS Pro.
57.4434	-2.97305	09/11/2017	09/17/2017	32487	MRT00464	The Scottish Salmon Company	Vuia Mor	≥750g	1.1kg	4.13	AGD, Complex gill issues, Treatment		FHI inspected week 42	SAL	Data is adapted from the Scottish Government website and is accessible at https://www.gov.scot/publications/fish-health-inspectorate-mortality-information/	Geocoding is performed in ArcGIS Pro.
55.9973	-5.62091	08/07/2017	08/13/2017	1254	MRT00465	Marine Harvest (Scotland) Ltd	Tabhaigh	≥750g	4.3kg	3.7	H2O2 and thermolicer treatment	Also affected 2016 Q4. Vet visited.	Sister site visited wk 42 - morts now dropped. Wk 41 - 0.05%.	SAL	Data is adapted from the Scottish Government website and is accessible at https://www.gov.scot/publications/fish-health-inspectorate-mortality-information/	Geocoding is performed in ArcGIS Pro.
55.7728	-5.66182	08/14/2017	08/20/2017	38900	MRT00466	Marine Harvest (Scotland) Ltd	Tabhaigh	≥750g	4.3kg	6.57	H2O2 and thermolicer treatment	Also affected 2016 Q4. Vet visited.	Sister site visited wk 42 - morts now dropped. Wk 41 - 0.05%.	SAL	Data is adapted from the Scottish Government website and is accessible at https://www.gov.scot/publications/fish-health-inspectorate-mortality-information/	Geocoding is performed in ArcGIS Pro.
56.7393	-2.73728	08/21/2017	08/27/2017	27000	MRT00467	Marine Harvest (Scotland) Ltd	Tabhaigh	≥750g	4.3kg	2.54	H2O2 and thermolicer treatment	Also affected 2016 Q4. Vet visited.	Sister site visited wk 42 - morts now dropped. Wk 41 - 0.05%.	SAL	Data is adapted from the Scottish Government website and is accessible at https://www.gov.scot/publications/fish-health-inspectorate-mortality-information/	Geocoding is performed in ArcGIS Pro.
56.7646	-2.77268	10/23/2017	10/29/2017	4415	MRT00468	Grieg Seafood Shetland Ltd	East of Papa Little	≥750g	4.9kg	1.36	Complex gill issues	Incresed harvest rate to 20,000 fish/day 7 days a week.	Inspectors in Shetland wk beginning 6th November will investigate.	SAL	Data is adapted from the Scottish Government website and is accessible at https://www.gov.scot/publications/fish-health-inspectorate-mortality-information/	Geocoding is performed in ArcGIS Pro.
57.5678	-5.24495	10/23/2017	10/29/2017	5124	MRT00469	Grieg Seafood Shetland Ltd	Cole Deep	≥750g	4.35kg	1.73	Complex gill issues	Incresed harvest rate to 20,000 fish/day 7 days a week.	Inspectors in Shetland wk beginning 6th November will investigate.	SAL	Data is adapted from the Scottish Government website and is accessible at https://www.gov.scot/publications/fish-health-inspectorate-mortality-information/	Geocoding is performed in ArcGIS Pro.
56.9727	-5.7035	10/29/2017	10/29/2017	52000	MRT00470	Landcatch Natural Selection Ltd	Inverkerry Smolt Unit	5g to smolting	30-50g	12	Water flow blockage	Blocked pipes in three tanks occurred at weekend and total loss of all fish in the affected tanks. Tanks do not have alarms, visual inspections conducted by staff.	Inspector due on site for routine visit on 2/11/17 (20170499)	SAL	Data is adapted from the Scottish Government website and is accessible at https://www.gov.scot/publications/fish-health-inspectorate-mortality-information/	Geocoding is performed in ArcGIS Pro.
57.3096	-5.37231	10/09/2017	10/15/2017	6937	MRT00471	Marine Harvest (Scotland) Ltd	Loch Alsh (Sron)	≥750g	3.5 kg	1.3	CMS, Handling (harvest)	Site has begun harvesting, company vet monitoring mortality levels	Site was inspected wk40 and diagnostic sampling conducted. FHI continuing to monitor.	SAL	Data is adapted from the Scottish Government website and is accessible at https://www.gov.scot/publications/fish-health-inspectorate-mortality-information/	Geocoding is performed in ArcGIS Pro.
53.8005	-2.59522	10/16/2017	10/22/2017	6799	MRT00472	Marine Harvest (Scotland) Ltd	Loch Alsh (Sron)	≥750g	3.6 kg	1.29	CMS, Handling (harvest)	Site has begun harvesting, company vet monitoring mortality levels	Site was inspected wk40 and diagnostic sampling conducted. FHI continuing to monitor.	SAL	Data is adapted from the Scottish Government website and is accessible at https://www.gov.scot/publications/fish-health-inspectorate-mortality-information/	Geocoding is performed in ArcGIS Pro.
57.4672	-2.29209	10/23/2017	10/29/2017	12680	MRT00473	Marine Harvest (Scotland) Ltd	Loch Alsh (Sron)	≥750g	3.6 kg	2.44	CMS, Handling (harvest and treatment - salmosan)	Site has begun harvesting, company vet monitoring mortality levels. Salmosan treatment conducted, increase in mortality due to backlog of mort removal during previous week due to logistics issues.	Site was inspected wk40 and diagnostic sampling conducted. FHI continuing to monitor.	SAL	Data is adapted from the Scottish Government website and is accessible at https://www.gov.scot/publications/fish-health-inspectorate-mortality-information/	Geocoding is performed in ArcGIS Pro.
57.6538	-5.21638	10/09/2017	10/15/2017	11932	MRT00474	Cooke Aquaculture Scotland Ltd	Stead of Aithness	≥750g	3.5Kg	1.9	Complex gill pathology	~600,000 fish on site	Inspection scheduled for wk 45	SAL	Data is adapted from the Scottish Government website and is accessible at https://www.gov.scot/publications/fish-health-inspectorate-mortality-information/	Geocoding is performed in ArcGIS Pro.
56.0442	-5.71391	10/16/2017	10/22/2017	22791	MRT00475	Cooke Aquaculture Scotland Ltd	Stead of Aithness	≥750g	3.5Kg	3.72	Complex gill pathology	~600,000 fish on site	Inspection scheduled for wk 45	SAL	Data is adapted from the Scottish Government website and is accessible at https://www.gov.scot/publications/fish-health-inspectorate-mortality-information/	Geocoding is performed in ArcGIS Pro.
56.72	-6.02527	10/23/2017	10/29/2017	81698	MRT00476	Cooke Aquaculture Scotland Ltd	Stead of Aithness	≥750g	3.5Kg	13.69	Complex gill pathology	~600,000 fish on site	Inspection scheduled for wk 45. % updated 24/11- number of morts same.	SAL	Data is adapted from the Scottish Government website and is accessible at https://www.gov.scot/publications/fish-health-inspectorate-mortality-information/	Geocoding is performed in ArcGIS Pro.
56.0106	-5.29912	10/09/2017	10/15/2017	6675	MRT00477	Cooke Aquaculture Scotland Ltd	East of Holm Heogland (Burkwell)	≥750g	3.8kg	1.74	Complex gills		Inspection scheduled for wk 45	SAL	Data is adapted from the Scottish Government website and is accessible at https://www.gov.scot/publications/fish-health-inspectorate-mortality-information/	Geocoding is performed in ArcGIS Pro.
53.9802	-5.625	10/16/2017	10/22/2017	5373	MRT00478	Cooke Aquaculture Scotland Ltd	East of Holm Heogland (Burkwell)	≥750g	3.8kg	1.43	Complex gills		Inspection scheduled for wk 45	SAL	Data is adapted from the Scottish Government website and is accessible at https://www.gov.scot/publications/fish-health-inspectorate-mortality-information/	Geocoding is performed in ArcGIS Pro.
57.2079	-5.77832	10/09/2017	10/15/2017	9456	MRT00479	Cooke Aquaculture Scotland Ltd	Winna Ness	≥750g	3.7kg	2.78	Complex gills and environmental		Site was due to be inspected wk 40. Unable to access site due to weather. Site inspection to be rescheduled for wk 45	SAL	Data is adapted from the Scottish Government website and is accessible at https://www.gov.scot/publications/fish-health-inspectorate-mortality-information/	Geocoding is performed in ArcGIS Pro.
53.8306	-2.60875	10/16/2017	10/22/2017	6594	MRT00480	Cooke Aquaculture Scotland Ltd	Winna Ness	≥750g	3.7kg	2	Complex gills and environmental		Site was due to be inspected wk 40. Unable to access site due to weather. Site inspection to be rescheduled for wk 45	SAL	Data is adapted from the Scottish Government website and is accessible at https://www.gov.scot/publications/fish-health-inspectorate-mortality-information/	Geocoding is performed in ArcGIS Pro.
57.1619	-5.19318	10/09/2017	10/15/2017	6522	MRT00481	Cooke Aquaculture Scotland Ltd	Bow of Hascosay	≥750g	5kg	1.24	Complex gills and environmental		Inspection scheduled for wk 45	SAL	Data is adapted from the Scottish Government website and is accessible at https://www.gov.scot/publications/fish-health-inspectorate-mortality-information/	Geocoding is performed in ArcGIS Pro.
56.1641	-3.09502	10/23/2017	10/29/2017	1245	MRT00482	Cooke Aquaculture Scotland Ltd	Bow of Hascosay	≥750g	5kg	1.64	Complex gills and environmental		Inspection scheduled for wk 45	SAL	Data is adapted from the Scottish Government website and is accessible at https://www.gov.scot/publications/fish-health-inspectorate-mortality-information/	Geocoding is performed in ArcGIS Pro.
57.5642	-6.26261	10/23/2017	10/29/2017	30015	MRT00483	The Scottish Salmon Company	Druimyeon Bay	≥750g	2.5 kg	2.81	PGD and handling/grading	Company biologist informed	FHI Due to visit WK 46	SAL	Data is adapted from the Scottish Government website and is accessible at https://www.gov.scot/publications/fish-health-inspectorate-mortality-information/	Geocoding is performed in ArcGIS Pro.
57.7359	-5.22467	10/23/2017	10/29/2017	3238	MRT00484	The Scottish Salmon Company	Gob a Bharra Loch Fyne	<750g	100g	2.13	Suspect ERM	Company biologist informed, fish were from batch that were affected by the escape incident at Kinlochmoirdart Hatchery	FHI to monitor. FHI due to inspect site in Loch Fyne WK 46	SAL	Data is adapted from the Scottish Government website and is accessible at https://www.gov.scot/publications/fish-health-inspectorate-mortality-information/	Geocoding is performed in ArcGIS Pro.
57.3575	-5.88533	10/23/2017	10/29/2017	1161	MRT00485	The Scottish Salmon Company	Inch Kenneth	≥750g	2.5 kg	1.57	Gill Health / PD Runts	Site due to begin harvesting WK 47 and fallow as soon as possible	FHI visited in August, DIA conducted. 2017-0350	SAL	Data is adapted from the Scottish Government website and is accessible at https://www.gov.scot/publications/fish-health-inspectorate-mortality-information/	Geocoding is performed in ArcGIS Pro.
57.448	-5.18864	10/23/2017	10/29/2017	4740	MRT00486	The Scottish Salmon Company	Kyles Vuia	≥750g	2.4 kg	1.23	Gill health mainly AGD	Company biologist informed	FHI to monitor. Site was inspected wk 26	SAL	Data is adapted from the Scottish Government website and is accessible at https://www.gov.scot/publications/fish-health-inspectorate-mortality-information/	Geocoding is performed in ArcGIS Pro.
56.7791	-6.22278	10/23/2017	10/29/2017	10999	MRT00487	The Scottish Salmon Company	Portree	≥750g	3.7 kg	2.46	Ongoing gill health and suspected environmental	Mortalities attributed to gill health, compromised gills, also suspect environmental challenge.	FHI inspecting WK 45	SAL	Data is adapted from the Scottish Government website and is accessible at https://www.gov.scot/publications/fish-health-inspectorate-mortality-information/	Geocoding is performed in ArcGIS Pro.
57.7064	-3.14555	10/23/2017	10/29/2017	38694	MRT00488	The Scottish Salmon Company	Strone Point	≥750g	1.3 kg	6.27	Ongoing bacterial challenge. Vibrio anguillarum identified as primary pathogen	FVG Visited site and provided advise on increasing biosecurity. Awaiting antibiotic sensitivity results.	FHI inspecting wk 45	SAL	Data is adapted from the Scottish Government website and is accessible at https://www.gov.scot/publications/fish-health-inspectorate-mortality-information/	Geocoding is performed in ArcGIS Pro.
57.3291	-6.1443	10/23/2017	10/29/2017	3455	MRT00489	The Scottish Salmon Company	Loch Tuath	≥750g	2.5 kg	14.45	Ongoing gill health and environmental	Site due to fallow wk 44	FHI inspected wk 41 and conducted diagnostic sampling	SAL	Data is adapted from the Scottish Government website and is accessible at https://www.gov.scot/publications/fish-health-inspectorate-mortality-information/	Geocoding is performed in ArcGIS Pro.
57.7366	-3.05705	10/23/2017	10/29/2017	1828	MRT00490	The Scottish Salmon Company	North Uiskevagh	≥750g	2.6 kg	1.66	Ongoing severe gill health and handling	Severe gill health during cycle, including anaemia earlier in year	FHI visited 29/8/17, Harvesting	SAL	Data is adapted from the Scottish Government website and is accessible at https://www.gov.scot/publications/fish-health-inspectorate-mortality-information/	Geocoding is performed in ArcGIS Pro.
55.7308	-3.06861	10/30/2017	11/05/2017	17209	MRT00491	The Scottish Salmon Company	Druimyeon Bay	≥750g	2.5kg	2.64	PGD handling and grading	Full diagnostic tests taken last week awaiting results	FHI due to visit week 46	SAL	Data is adapted from the Scottish Government website and is accessible at https://www.gov.scot/publications/fish-health-inspectorate-mortality-information/	Geocoding is performed in ArcGIS Pro.
55.9308	-5.49484	10/30/2017	11/05/2017	2652	MRT00492	The Scottish Salmon Company	Loch Odhairn/Gravir	≥750g	2kg	1.45	post treatment hydrolicer losses.	mortalty event considered to be the result of treatment and numbers should reduce next week	FHI monitoring. Site inspected 16/8/17 and diag samples taken	SAL	Data is adapted from the Scottish Government website and is accessible at https://www.gov.scot/publications/fish-health-inspectorate-mortality-information/	Geocoding is performed in ArcGIS Pro.
57.4786	-2.67434	10/30/2017	11/05/2017	4640	MRT00493	The Scottish Salmon Company	Kyles Vuia	≥750g	2kg	1.22	increasing AGD pathology	FVG to advise on best treatment methods, but should treat for AGD when lower temperature	FHI to monitor. Site was inspected wk 26	SAL	Data is adapted from the Scottish Government website and is accessible at https://www.gov.scot/publications/fish-health-inspectorate-mortality-information/	Geocoding is performed in ArcGIS Pro.
57.1224	-2.37932	10/30/2017	11/05/2017	5209	MRT00494	The Scottish Salmon Company	Portree	≥750g	3.7kg	1.2	ongoing gill health	freshwater treatment planned FVG been onsite.	FHI inspecting week 45	SAL	Data is adapted from the Scottish Government website and is accessible at https://www.gov.scot/publications/fish-health-inspectorate-mortality-information/	Geocoding is performed in ArcGIS Pro.
57.0292	-5.9835	10/30/2017	11/05/2017	26980	MRT00495	The Scottish Salmon Company	Strone Point	≥750g	1.5kg	4.66	Vibrio anguillarum, low dissolved oxygen,AGD	To be decided, FVG to be consulted on best way forward	FHI inspecting week 45	SAL	Data is adapted from the Scottish Government website and is accessible at https://www.gov.scot/publications/fish-health-inspectorate-mortality-information/	Geocoding is performed in ArcGIS Pro.
57.3259	-6.2809	10/30/2017	11/05/2017	1755	MRT00496	The Scottish Salmon Company	North Uiskevagh	≥750g	1.5kg	2.32	Aneamia and gill health issues site should be fallow week 46	site to be fallow week 46	site visited 29/8/2017 site to be fallow by week 46	SAL	Data is adapted from the Scottish Government website and is accessible at https://www.gov.scot/publications/fish-health-inspectorate-mortality-information/	Geocoding is performed in ArcGIS Pro.
55.74	-5.6535	10/08/2017	10/14/2017	2920	MRT00497	Marine Harvest (Scotland) Ltd	Caolas A Deas	≥750g	5.6Kg	1.27	CMS	Site harvesting out soon	Site inspected 7/11/17. Mortalities have reduced and site due to fallow in 2 weeks.	SAL	Data is adapted from the Scottish Government website and is accessible at https://www.gov.scot/publications/fish-health-inspectorate-mortality-information/	Geocoding is performed in ArcGIS Pro.
57.7714	-6.07578	10/15/2017	10/21/2017	6943	MRT00498	Marine Harvest (Scotland) Ltd	Caolas A Deas	≥750g	5.6Kg	3.06	PGD, Treatment	Site harvesting out soon	Site inspected 7/11/17. Mortalities have reduced and site due to fallow in 2 weeks.	SAL	Data is adapted from the Scottish Government website and is accessible at https://www.gov.scot/publications/fish-health-inspectorate-mortality-information/	Geocoding is performed in ArcGIS Pro.
55.8751	-2.60223	10/22/2017	10/28/2017	5788	MRT00499	Marine Harvest (Scotland) Ltd	Caolas A Deas	≥750g	5.6Kg	2.63	PGD, Treatment	Site harvesting out soon	Site inspected 7/11/17. Mortalities have reduced and site due to fallow in 2 weeks.	SAL	Data is adapted from the Scottish Government website and is accessible at https://www.gov.scot/publications/fish-health-inspectorate-mortality-information/	Geocoding is performed in ArcGIS Pro.
57.6201	-5.79649	08/07/2017	08/13/2017	5438	MRT00500	Marine Harvest (Scotland) Ltd	Caolas A Deas	≥750g	4.5Kg	2.14	PGD, Treatment	Salmosan treatment	FHI not informed at time. Site inspected 7/11/17.	SAL	Data is adapted from the Scottish Government website and is accessible at https://www.gov.scot/publications/fish-health-inspectorate-mortality-information/	Geocoding is performed in ArcGIS Pro.
56.1079	-6.23228	08/21/2017	08/27/2017	4663	MRT00501	Marine Harvest (Scotland) Ltd	Caolas A Deas	≥750g	4.5Kg	1.89	PGD, Treatment	Thermolicer treatment on one cage. Decided not to treat other cages with thermolicer.	FHI not informed at time. Site inspected 7/11/17.	SAL	Data is adapted from the Scottish Government website and is accessible at https://www.gov.scot/publications/fish-health-inspectorate-mortality-information/	Geocoding is performed in ArcGIS Pro.
56.797	-2.62537	08/28/2017	09/03/2017	5411	MRT00502	Marine Harvest (Scotland) Ltd	Caolas A Deas	≥750g	4.5Kg	2.2	PGD, Treatment	Salmosan treatment	FHI not informed at time. Site inspected 7/11/17.	SAL	Data is adapted from the Scottish Government website and is accessible at https://www.gov.scot/publications/fish-health-inspectorate-mortality-information/	Geocoding is performed in ArcGIS Pro.
53.9037	-6.06529	09/04/2017	09/10/2017	5406	MRT00503	Marine Harvest (Scotland) Ltd	Caolas A Deas	≥750g	4.5Kg	2.28	PGD, Treatment	Salmosan treatment	FHI not informed at time. Site inspected 7/11/17.	SAL	Data is adapted from the Scottish Government website and is accessible at https://www.gov.scot/publications/fish-health-inspectorate-mortality-information/	Geocoding is performed in ArcGIS Pro.
57.5708	-6.27814	10/09/2017	10/15/2017	31705	MRT00504	Marine Harvest (Scotland) Ltd	Soay	<750g	0.4Kg	5.7	Treatment	Disease samples taken, but all negative. Oxygen saturation issue on wellboat during freshwater treatment	Inspected site 8/11/17. Mortalities reduced significantly (255 for w/b 30/10/17) and no moribund fish observed during inspection.	SAL	Data is adapted from the Scottish Government website and is accessible at https://www.gov.scot/publications/fish-health-inspectorate-mortality-information/	Geocoding is performed in ArcGIS Pro.
56.8017	-3.00685	10/30/2017	11/05/2017	4834	MRT00508	Cooke Aquaculture Scotland Ltd	Winna Ness	≥750g	3kg	1.51	Complex gill issues	Samples submitted to FVG	Visit 08/11/17	SAL	Data is adapted from the Scottish Government website and is accessible at https://www.gov.scot/publications/fish-health-inspectorate-mortality-information/	Geocoding is performed in ArcGIS Pro.
56.2667	-6.11753	10/23/2017	10/29/2017	4014	MRT00509	Cooke Aquaculture Scotland Ltd	East of Holm Heogland (Burkwell)	≥750g	4kg	1.08	Complex gill issues	Samples submitted to FVG	Site inspected and diagnostic samples 08/11/17	SAL	Data is adapted from the Scottish Government website and is accessible at https://www.gov.scot/publications/fish-health-inspectorate-mortality-information/	Geocoding is performed in ArcGIS Pro.
57.8707	-5.69772	10/30/2017	11/05/2017	2347	MRT00510	Scottish Sea Farms Ltd	Loch Spelve (A)	<750g	600g	1.55	Predation, Seal damage	A.D.D frequency adjusted, nets tightened, extra weight added. All stock on site due to be moved to Loch Spelve B by end of October. Loch Spelve B is able to take more weight on the nets allowing for higher tension.	Picked up during routine inspection. No letahrgic or moribund fish observed on site. Fish sampled for VMD appeared healthy.	SAL	Data is adapted from the Scottish Government website and is accessible at https://www.gov.scot/publications/fish-health-inspectorate-mortality-information/	Geocoding is performed in ArcGIS Pro.
56.1417	-2.44824	10/30/2017	11/05/2017	58590	MRT00511	Cooke Aquaculture Scotland Ltd	Stead of Aithness	≥750g	3.5Kg	11.52	Harmful zooplankton	Additional samples submitted to FVG	Inspection undertaken.% updated 24/11- number of morts same.	SAL	Data is adapted from the Scottish Government website and is accessible at https://www.gov.scot/publications/fish-health-inspectorate-mortality-information/	Geocoding is performed in ArcGIS Pro.
57.5956	-2.34921	11/06/2017	11/12/2017	30064	MRT00512	The Scottish Salmon Company	Strone Point	≥750g	1.6 kg	5.45	Vibrio anguillarum, low dissolved oxygen,AGD	FVG advising, site continuing to monitor	Site inspected wk 45 and diagnostic sample taken	SAL	Data is adapted from the Scottish Government website and is accessible at https://www.gov.scot/publications/fish-health-inspectorate-mortality-information/	Geocoding is performed in ArcGIS Pro.
53.8897	-5.59821	10/30/2017	11/05/2017	3546	MRT00513	The Scottish Salmon Company	Strome	≥750g	3.2kg	1.83	post treatment hydrolicer losses.	Further treatment with salmosan planned	Site due to fallow early 2018. FHI to monitor situation going forward with view to visiting when inspector in area	SAL	Data is adapted from the Scottish Government website and is accessible at https://www.gov.scot/publications/fish-health-inspectorate-mortality-information/	Geocoding is performed in ArcGIS Pro.
57.2237	-6.22347	11/06/2017	11/12/2017	25607	MRT00514	The Scottish Salmon Company	Druimyeon Bay	≥750g	2.5 kg	4.44	post treatment hydrolicer losses.	further hydroliser treatment planned, fish on functional feed.	Site inspection delayed until wk 48. figures updated 23/11/17	SAL	Data is adapted from the Scottish Government website and is accessible at https://www.gov.scot/publications/fish-health-inspectorate-mortality-information/	Geocoding is performed in ArcGIS Pro.
56.7949	-5.4752	11/06/2017	11/12/2017	5863	MRT00515	The Scottish Salmon Company	Portree	≥750g	3.7 kg	1.36	freshwatert post treatment, complex gill disease	fish being harvested, smaller fish due for further freshwater treatment	Inspector visited site wk 45 and diagnostic sample taken	SAL	Data is adapted from the Scottish Government website and is accessible at https://www.gov.scot/publications/fish-health-inspectorate-mortality-information/	Geocoding is performed in ArcGIS Pro.
56.7073	-2.99511	11/06/2017	11/12/2017	1072	MRT00516	The Scottish Salmon Company	North Uiskevagh	≥750g	2.6 kg	2.59	Handling during harvesting, complex gill disease	site due to be harvested out by end on November.	site visited wk 35 site to be fallow by week 48	SAL	Data is adapted from the Scottish Government website and is accessible at https://www.gov.scot/publications/fish-health-inspectorate-mortality-information/	Geocoding is performed in ArcGIS Pro.
56.2623	-2.58904	02/20/2017	02/26/2017	60229	MRT00517	Lakeland (Cairndow) Ltd	Cairndow Hatchery	1st feed to 5g	1.3g	3.5	Poor doers	Grading is done at a later stage now, so these are fish that would have previously been graded out now dying off naturally.	Mortality event recorded during site inspection. 2017-0512	SAL	Data is adapted from the Scottish Government website and is accessible at https://www.gov.scot/publications/fish-health-inspectorate-mortality-information/	Geocoding is performed in ArcGIS Pro.
56.2143	-2.75637	10/16/2017	10/22/2017	9280	MRT00518	Marine Harvest (Scotland) Ltd	Port Na Cro	≥750g	4kg	4.11	Complex gill issues, Gill issues, Anemia	Site harvested out 6/11/17	Site visit 6/11/17	SAL	Data is adapted from the Scottish Government website and is accessible at https://www.gov.scot/publications/fish-health-inspectorate-mortality-information/	Geocoding is performed in ArcGIS Pro.
56.2332	-5.82548	10/23/2017	10/29/2017	17651	MRT00519	Marine Harvest (Scotland) Ltd	Port Na Cro	≥750g	4kg	8.15	Complex gill issues, Gill issues, Anemia	Site harvested out 6/11/17	Site visit 6/11/17	SAL	Data is adapted from the Scottish Government website and is accessible at https://www.gov.scot/publications/fish-health-inspectorate-mortality-information/	Geocoding is performed in ArcGIS Pro.
56.0954	-5.7133	10/30/2017	11/05/2017	24400	MRT00520	Marine Harvest (Scotland) Ltd	Port Na Cro	≥750g	4kg	29.66	Complex gill issues, Gill issues, Anemia	Site harvested out 6/11/17	Site visit 6/11/17	SAL	Data is adapted from the Scottish Government website and is accessible at https://www.gov.scot/publications/fish-health-inspectorate-mortality-information/	Geocoding is performed in ArcGIS Pro.
57.1763	-2.64324	10/23/2017	10/29/2017	5653	MRT00521	Marine Harvest (Scotland) Ltd	Shuna SW	≥750g	3.3kg	1.2	Complex gill issues, Gill issues, Anemia	Harvesting worst affected cages.	Information collected as part of inspection 2017-0431, as sites are run from the same shorebase. Shorebase to be visited again by an inspector w/b 27/11.	SAL	Data is adapted from the Scottish Government website and is accessible at https://www.gov.scot/publications/fish-health-inspectorate-mortality-information/	Geocoding is performed in ArcGIS Pro.
56.0201	-2.69375	10/30/2017	11/05/2017	5364	MRT00522	Marine Harvest (Scotland) Ltd	Shuna SW	≥750g	3.3kg	1.2	Complex gill issues, Gill issues, Anemia	Harvesting worst affected cages.	Information collected as part of inspection 2017-0431, as sites are run from the same shorebase. Shorebase to be visited again by an inspector w/b 27/11.	SAL	Data is adapted from the Scottish Government website and is accessible at https://www.gov.scot/publications/fish-health-inspectorate-mortality-information/	Geocoding is performed in ArcGIS Pro.
55.7538	-2.62865	11/06/2017	11/12/2017	5462	MRT00523	Marine Harvest (Scotland) Ltd	Shuna SW	≥750g	3.3kg	1.3	Complex gill issues, Gill issues, Anemia	Harvesting worst affected cages.	Information collected as part of inspection 2017-0431, as sites are run from the same shorebase. Shorebase to be visited again by an inspector w/b 27/11.	SAL	Data is adapted from the Scottish Government website and is accessible at https://www.gov.scot/publications/fish-health-inspectorate-mortality-information/	Geocoding is performed in ArcGIS Pro.
55.9191	-5.46611	10/16/2017	10/22/2017	15861	MRT00524	Marine Harvest (Scotland) Ltd	Poll Na Gille	≥750g	3.3kg	2.6	Complex gill issues, Gill issues, Anemia	Harvesting worst affected cages.	Information collected as part of inspection 2017-0431, as sites are run from the same shorebase.	SAL	Data is adapted from the Scottish Government website and is accessible at https://www.gov.scot/publications/fish-health-inspectorate-mortality-information/	Geocoding is performed in ArcGIS Pro.
57.403	-5.19833	10/23/2017	10/29/2017	20053	MRT00525	Marine Harvest (Scotland) Ltd	Poll Na Gille	≥750g	3.3kg	3.2	Complex gill issues, Gill issues, Anemia	Harvesting worst affected cages.	Information collected as part of inspection 2017-0431, as sites are run from the same shorebase. Shorebase to be visited again by an inspector w/b 27/11.	SAL	Data is adapted from the Scottish Government website and is accessible at https://www.gov.scot/publications/fish-health-inspectorate-mortality-information/	Geocoding is performed in ArcGIS Pro.
56.8373	-2.40504	10/30/2017	11/05/2017	13830	MRT00526	Marine Harvest (Scotland) Ltd	Poll Na Gille	≥750g	3.3kg	2.7	Complex gill issues, Gill issues, Anemia	Harvesting worst affected cages.	Information collected as part of inspection 2017-0431, as sites are run from the same shorebase. Shorebase to be visited again by an inspector w/b 27/11.	SAL	Data is adapted from the Scottish Government website and is accessible at https://www.gov.scot/publications/fish-health-inspectorate-mortality-information/	Geocoding is performed in ArcGIS Pro.
56.2152	-2.32398	11/06/2017	11/12/2017	18750	MRT00527	Marine Harvest (Scotland) Ltd	Poll Na Gille	≥750g	3.3kg	2.6	Complex gill issues, Gill issues, Anemia	Harvesting worst affected cages.	Information collected as part of inspection 2017-0431, as sites are run from the same shorebase. Shorebase to be visited again by an inspector w/b 27/11.	SAL	Data is adapted from the Scottish Government website and is accessible at https://www.gov.scot/publications/fish-health-inspectorate-mortality-information/	Geocoding is performed in ArcGIS Pro.
56.9415	-2.84787	10/09/2017	10/15/2017	5971	MRT00528	Marine Harvest (Scotland) Ltd	Bagh Dail Nan Cean	≥750g	3.3kg	1.3	Complex gill issues, Gill issues, Anemia	Harvesting worst affected cages.	Information collected as part of inspection 2017-0431, as sites are run from the same shorebase. Shorebase to be visited again by an inspector w/b 27/11.	SAL	Data is adapted from the Scottish Government website and is accessible at https://www.gov.scot/publications/fish-health-inspectorate-mortality-information/	Geocoding is performed in ArcGIS Pro.
57.3209	-2.28287	11/13/2017	11/19/2017	45089	MRT00529	The Scottish Salmon Company	Druimyeon Bay	≥750g	2.8kg	8.69	post treatment hydrolicer losses, handling, CMS.	further hydroliser treatment planned, fish on functional feed, harvesting.	Site inspection planned for wk 48.	SAL	Data is adapted from the Scottish Government website and is accessible at https://www.gov.scot/publications/fish-health-inspectorate-mortality-information/	Geocoding is performed in ArcGIS Pro.
55.8378	-6.2638	11/13/2017	11/19/2017	4891	MRT00530	The Scottish Salmon Company	Kyles Vuia	≥750g	2.2kg	1.27	AGD, PD, handling	FVG monitoring situation.	FHI to monitor. Site was inspected wk 26	SAL	Data is adapted from the Scottish Government website and is accessible at https://www.gov.scot/publications/fish-health-inspectorate-mortality-information/	Geocoding is performed in ArcGIS Pro.
57.4076	-3.11123	11/13/2017	11/19/2017	24457	MRT00531	The Scottish Salmon Company	Strone Point	≥750g	1.6 kg	4.69	Vibrio anguillarum, low dissolved oxygen,AGD	Still considering antibiotic treatment. Adjusting feeding according to O2 levels.	Site inspected wk 45 and diagnostic sample taken	SAL	Data is adapted from the Scottish Government website and is accessible at https://www.gov.scot/publications/fish-health-inspectorate-mortality-information/	Geocoding is performed in ArcGIS Pro.
57.178	-5.66943	11/06/2017	11/12/2017	42920	MRT00532	Cooke Aquaculture Scotland Ltd	Stead of Aithness	≥750g	3.5Kg	10.63	Harmful zooplankton	Harvesting - should be empty mid December.	Inspection undertaken week 45.	SAL	Data is adapted from the Scottish Government website and is accessible at https://www.gov.scot/publications/fish-health-inspectorate-mortality-information/	Geocoding is performed in ArcGIS Pro.
57.061	-2.5063	11/13/2017	11/19/2017	21030	MRT00533	Cooke Aquaculture Scotland Ltd	Stead of Aithness	≥750g	3.5Kg	6.31	Harmful zooplankton	Harvesting - should be empty mid December.	Inspection undertaken week 45.	SAL	Data is adapted from the Scottish Government website and is accessible at https://www.gov.scot/publications/fish-health-inspectorate-mortality-information/	Geocoding is performed in ArcGIS Pro.
53.8032	-5.57794	11/20/2017	11/22/2017	15349	MRT00534	Cooke Aquaculture Scotland Ltd	Stead of Aithness	≥750g	3.5Kg	6.35	Harmful zooplankton	Harvesting - should be empty mid December.	Inspection undertaken week 45. Morts submitted to 24/11 - likely to be more.	SAL	Data is adapted from the Scottish Government website and is accessible at https://www.gov.scot/publications/fish-health-inspectorate-mortality-information/	Geocoding is performed in ArcGIS Pro.
56.7799	-6.25582	10/23/2017	10/29/2017	51592	MRT00535	Marine Harvest (Scotland) Ltd	Ardintoul	≥750g	2Kg	5.63	CMS, Complex gill issues	Observed a decrease in appetite prior to increase in mortality levels. Combination of factors - fish have tested positive to CMS, PRV and complex gill issues. Cause recorded as anaemia by company	Site visited 22/11/17 and diagnostic samples taken	SAL	Data is adapted from the Scottish Government website and is accessible at https://www.gov.scot/publications/fish-health-inspectorate-mortality-information/	Geocoding is performed in ArcGIS Pro.
53.9025	-3.14108	10/30/2017	11/05/2017	22330	MRT00536	Marine Harvest (Scotland) Ltd	Ardintoul	≥750g	2Kg	2.58	CMS, Complex gill issues	Observed a decrease in appetite prior to increase in mortality levels. Combination of factors - fish have tested positive to CMS, PRV and complex gill issues. Cause recorded as anaemia by company	Site visited 22/11/17 and diagnostic samples taken	SAL	Data is adapted from the Scottish Government website and is accessible at https://www.gov.scot/publications/fish-health-inspectorate-mortality-information/	Geocoding is performed in ArcGIS Pro.
57.7683	-5.8245	11/06/2017	11/12/2017	11822	MRT00537	Marine Harvest (Scotland) Ltd	Ardintoul	≥750g	2Kg	1.4	CMS, Complex gill issues	Observed a decrease in appetite prior to increase in mortality levels. Combination of factors - fish have tested positive to CMS, PRV and complex gill issues. Cause recorded as anaemia by company	Site visited 22/11/17 and diagnostic samples taken	SAL	Data is adapted from the Scottish Government website and is accessible at https://www.gov.scot/publications/fish-health-inspectorate-mortality-information/	Geocoding is performed in ArcGIS Pro.
53.8638	-2.70683	11/13/2017	11/19/2017	12502	MRT00538	Marine Harvest (Scotland) Ltd	Ardintoul	≥750g	2Kg	1.5	CMS, Complex gill issues	Observed a decrease in appetite prior to increase in mortality levels. Combination of factors - fish have tested positive to CMS, PRV and complex gill issues. Cause recorded as anaemia by company	Site visited 22/11/17 and diagnostic samples taken	SAL	Data is adapted from the Scottish Government website and is accessible at https://www.gov.scot/publications/fish-health-inspectorate-mortality-information/	Geocoding is performed in ArcGIS Pro.
57.5131	-5.82994	09/18/2017	09/24/2017	3806	MRT00539	Grieg Seafood Shetland Ltd	Cole Deep	≥750g	4kg	1.04	Complex gill issues	Vet visited following week.	Investigation 09/11/17	SAL	Data is adapted from the Scottish Government website and is accessible at https://www.gov.scot/publications/fish-health-inspectorate-mortality-information/	Geocoding is performed in ArcGIS Pro.
57.3698	-6.07347	10/23/2017	10/29/2017	12540	MRT00540	Marine Harvest (Scotland) Ltd	North Shore	≥750g	4.1kg	5.53	AGD, Complex gill issues, PD, PGD, Pasteurella skyensis	Site inspected by SJD 18/10/17	Site inspected	SAL	Data is adapted from the Scottish Government website and is accessible at https://www.gov.scot/publications/fish-health-inspectorate-mortality-information/	Geocoding is performed in ArcGIS Pro.
57.5103	-2.7957	10/30/2017	11/05/2017	12780	MRT00541	Marine Harvest (Scotland) Ltd	North Shore	≥750g	4.1kg	12.25	AGD, Complex gill issues, PD, PGD, Pasteurella skyensis	Site inspected by SJD 18/10/17	Site inspected	SAL	Data is adapted from the Scottish Government website and is accessible at https://www.gov.scot/publications/fish-health-inspectorate-mortality-information/	Geocoding is performed in ArcGIS Pro.
55.8027	-5.44895	11/06/2017	11/12/2017	14580	MRT00542	Marine Harvest (Scotland) Ltd	North Shore	≥750g	4.1kg	2.74	AGD, Complex gill issues, PD, PGD, Pasteurella skyensis	Site inspected by SJD 18/10/17	Site inspected	SAL	Data is adapted from the Scottish Government website and is accessible at https://www.gov.scot/publications/fish-health-inspectorate-mortality-information/	Geocoding is performed in ArcGIS Pro.
57.0028	-3.04064	11/13/2017	11/19/2017	12693	MRT00543	Marine Harvest (Scotland) Ltd	North Shore	≥750g	4.1kg	2.62	AGD, Complex gill issues, PD, PGD, Pasteurella skyensis	Site inspected by SJD 18/10/17	Site inspected	SAL	Data is adapted from the Scottish Government website and is accessible at https://www.gov.scot/publications/fish-health-inspectorate-mortality-information/	Geocoding is performed in ArcGIS Pro.
55.8435	-5.69243	11/20/2017	11/26/2017	1450	MRT00544	Marine Harvest (Scotland) Ltd	North Shore	≥750g	4.1kg	1.23	AGD, Complex gill issues, PD, PGD, Pasteurella skyensis	Site inspected by SJD 18/10/17	Site inspected	SAL	Data is adapted from the Scottish Government website and is accessible at https://www.gov.scot/publications/fish-health-inspectorate-mortality-information/	Geocoding is performed in ArcGIS Pro.
57.7677	-5.73491	12/04/2017	12/10/2017	11346	MRT00545	The Scottish Salmon Company	Druimyeon Bay	≥750g	2.7kg	4.65	CMS, handling	Site partially harvested to remove worst affected fish		SAL	Data is adapted from the Scottish Government website and is accessible at https://www.gov.scot/publications/fish-health-inspectorate-mortality-information/	Geocoding is performed in ArcGIS Pro.
57.3734	-5.41703	12/04/2017	12/10/2017	10662	MRT00546	The Scottish Salmon Company	Strone Point	≥750g	1.6kg	2.26	CMS, complex gill issues	Mortality rate seems to be reducing		SAL	Data is adapted from the Scottish Government website and is accessible at https://www.gov.scot/publications/fish-health-inspectorate-mortality-information/	Geocoding is performed in ArcGIS Pro.
57.3002	-2.34775	12/04/2017	12/10/2017	17571	MRT00547	The Scottish Salmon Company	Sgian Dubh	≥750g	2kg	2.28	AGD diagnosed on site			SAL	Data is adapted from the Scottish Government website and is accessible at https://www.gov.scot/publications/fish-health-inspectorate-mortality-information/	Geocoding is performed in ArcGIS Pro.
55.8552	-3.05854	10/15/2017	10/16/2017	7623	MRT00548	Scottish Sea Farms Ltd	Puldrite	≥750g	800g	3	Treatment	Follow up investigation by company	FHI to monitor	SAL	Data is adapted from the Scottish Government website and is accessible at https://www.gov.scot/publications/fish-health-inspectorate-mortality-information/	Geocoding is performed in ArcGIS Pro.
57.3047	-2.63679	12/11/2017	12/17/2017	7199	MRT00549	The Scottish Salmon Company	Druimyeon Bay	≥750g	3kg	4.11	CMS, handling, treatment	Site partially harvested to remove worst affected fish - remainder of site due to fallow by end of January 2018.	No further action - site sampled week 48.	SAL	Data is adapted from the Scottish Government website and is accessible at https://www.gov.scot/publications/fish-health-inspectorate-mortality-information/	Geocoding is performed in ArcGIS Pro.
56.0983	-5.8023	12/11/2017	12/17/2017	8737	MRT00550	The Scottish Salmon Company	Sgian Dubh	≥750g	2.1kg	1.16	Treatment	2 x hydrolicer treatments have resulted in scale loss. Vet attending on 22/12/17.	FHI to monitor situation going forward.	SAL	Data is adapted from the Scottish Government website and is accessible at https://www.gov.scot/publications/fish-health-inspectorate-mortality-information/	Geocoding is performed in ArcGIS Pro.
55.9683	-6.15204	12/11/2017	12/17/2017	2220	MRT00551	The Scottish Salmon Company	East Tarbert Bay	≥750g	3kg	1.91	CMS, handling, treatment	Repeated handling for treatments, low level CMS.	FHI to monitor situation going forward.	SAL	Data is adapted from the Scottish Government website and is accessible at https://www.gov.scot/publications/fish-health-inspectorate-mortality-information/	Geocoding is performed in ArcGIS Pro.
56.9039	-6.00143	11/20/2017	11/27/2017	1559	MRT00552	Cooke Aquaculture Scotland Ltd	Wick of Belmont	≥750g	7Kg	2.7	Complex gills and CMS	Site Fallow	Site now fallow	SAL	Data is adapted from the Scottish Government website and is accessible at https://www.gov.scot/publications/fish-health-inspectorate-mortality-information/	Geocoding is performed in ArcGIS Pro.
55.9935	-5.68785	11/27/2017	12/04/2017	605	MRT00553	Cooke Aquaculture Scotland Ltd	Wick of Belmont	≥750g	7Kg	2.5	Complex gills and CMS	Site Fallow	Site now fallow	SAL	Data is adapted from the Scottish Government website and is accessible at https://www.gov.scot/publications/fish-health-inspectorate-mortality-information/	Geocoding is performed in ArcGIS Pro.
53.9051	-5.85919	12/04/2017	12/11/2017	135	MRT00554	Cooke Aquaculture Scotland Ltd	Wick of Belmont	≥750g	7Kg	1.1	Complex gills and CMS	Site Fallow	Site now fallow	SAL	Data is adapted from the Scottish Government website and is accessible at https://www.gov.scot/publications/fish-health-inspectorate-mortality-information/	Geocoding is performed in ArcGIS Pro.
57.0116	-2.37147	12/11/2017	12/18/2017	131	MRT00555	Cooke Aquaculture Scotland Ltd	Wick of Belmont	≥750g	7Kg	1.61	Complex gills and CMS	Site Fallow	Site now fallow	SAL	Data is adapted from the Scottish Government website and is accessible at https://www.gov.scot/publications/fish-health-inspectorate-mortality-information/	Geocoding is performed in ArcGIS Pro.
55.7913	-6.03423	11/20/2017	11/27/2017	8621	MRT00556	Cooke Aquaculture Scotland Ltd	East of Holm Heogland (Burkwell)	≥750g	3Kg	2.45	Complex gill issues	Site is now under 1%	FHI diagnostic case completed by inspector	SAL	Data is adapted from the Scottish Government website and is accessible at https://www.gov.scot/publications/fish-health-inspectorate-mortality-information/	Geocoding is performed in ArcGIS Pro.
56.9123	-2.76669	11/27/2017	12/04/2017	7505	MRT00557	Cooke Aquaculture Scotland Ltd	East of Holm Heogland (Burkwell)	≥750g	3Kg	2.18	Complex gill issues	Site is now under 1%	FHI diagnostic case completed by inspector	SAL	Data is adapted from the Scottish Government website and is accessible at https://www.gov.scot/publications/fish-health-inspectorate-mortality-information/	Geocoding is performed in ArcGIS Pro.
56.1432	-5.67404	11/20/2017	11/27/2017	1524	MRT00558	Cooke Aquaculture Scotland Ltd	Bow of Hascosay	≥750g	7.5 Kg	1.64	CMS	Site is currently being harvested, 2 cages left at time of reporting	FHI diagnostic case completed by inspector	SAL	Data is adapted from the Scottish Government website and is accessible at https://www.gov.scot/publications/fish-health-inspectorate-mortality-information/	Geocoding is performed in ArcGIS Pro.
56.7316	-2.97705	11/27/2017	12/04/2017	1618	MRT00559	Cooke Aquaculture Scotland Ltd	Bow of Hascosay	≥750g	7.5 Kg	1.83	CMS	Site is currently being harvested, 2 cages left at time of reporting	FHI diagnostic case completed by inspector	SAL	Data is adapted from the Scottish Government website and is accessible at https://www.gov.scot/publications/fish-health-inspectorate-mortality-information/	Geocoding is performed in ArcGIS Pro.
55.8546	-5.83327	12/04/2017	12/11/2017	918	MRT00560	Cooke Aquaculture Scotland Ltd	Bow of Hascosay	≥750g	7.5 Kg	1.24	CMS	Site is currently being harvested, 2 cages left at time of reporting	FHI diagnostic case completed by inspector	SAL	Data is adapted from the Scottish Government website and is accessible at https://www.gov.scot/publications/fish-health-inspectorate-mortality-information/	Geocoding is performed in ArcGIS Pro.
56.2244	-2.76878	11/20/2017	11/27/2017	17774	MRT00561	Cooke Aquaculture Scotland Ltd	Stead of Aithness	≥750g	3.2Kg	7.35	Jelly fish bloom	Site has been harvested	FHI diagnostic case completed by inspector	SAL	Data is adapted from the Scottish Government website and is accessible at https://www.gov.scot/publications/fish-health-inspectorate-mortality-information/	Geocoding is performed in ArcGIS Pro.
53.8986	-5.73686	11/27/2017	12/04/2017	12910	MRT00562	Cooke Aquaculture Scotland Ltd	Stead of Aithness	≥750g	3.2Kg	7.54	Jelly fish bloom	Site has been harvested	FHI diagnostic case completed by inspector	SAL	Data is adapted from the Scottish Government website and is accessible at https://www.gov.scot/publications/fish-health-inspectorate-mortality-information/	Geocoding is performed in ArcGIS Pro.
56.8447	-5.30451	12/04/2017	12/11/2017	5750	MRT00563	Cooke Aquaculture Scotland Ltd	Stead of Aithness	≥750g	3.2Kg	5.04	Jelly fish bloom	Site has been harvested	FHI diagnostic case completed by inspector	SAL	Data is adapted from the Scottish Government website and is accessible at https://www.gov.scot/publications/fish-health-inspectorate-mortality-information/	Geocoding is performed in ArcGIS Pro.
56.9979	-2.32884	12/11/2017	12/18/2017	1250	MRT00564	Cooke Aquaculture Scotland Ltd	Stead of Aithness	≥750g	3.2Kg	1.94	Jelly fish bloom	Site has been harvested	FHI diagnostic case completed by inspector	SAL	Data is adapted from the Scottish Government website and is accessible at https://www.gov.scot/publications/fish-health-inspectorate-mortality-information/	Geocoding is performed in ArcGIS Pro.
57.2505	-2.57226	12/04/2017	12/11/2017	3748	MRT00565	Cooke Aquaculture Scotland Ltd	Uyea Isle	≥750g	4Kg	1.18	CMS	Mortality back under 1%	FHI will monitor	SAL	Data is adapted from the Scottish Government website and is accessible at https://www.gov.scot/publications/fish-health-inspectorate-mortality-information/	Geocoding is performed in ArcGIS Pro.
55.9494	-2.87376	11/20/2017	11/27/2017	3737	MRT00566	Cooke Aquaculture Scotland Ltd	Winna Ness	≥750g	4Kg	1.2	Complex gills and CMS	Mortality back under 1%	FHI diagnostic case completed by inspector	SAL	Data is adapted from the Scottish Government website and is accessible at https://www.gov.scot/publications/fish-health-inspectorate-mortality-information/	Geocoding is performed in ArcGIS Pro.
57.3677	-2.56837	11/27/2017	12/04/2017	4588	MRT00567	Cooke Aquaculture Scotland Ltd	Winna Ness	≥750g	4Kg	1.49	Complex gills and CMS	Mortality back under 1%	FHI diagnostic case completed by inspector	SAL	Data is adapted from the Scottish Government website and is accessible at https://www.gov.scot/publications/fish-health-inspectorate-mortality-information/	Geocoding is performed in ArcGIS Pro.
57.2815	-5.21608	12/18/2017	12/24/2017	3419	MRT00568	The Scottish Salmon Company	Druimyeon Bay	≥750g	3Kg	2.41	CMS, handling, treatment	Harvesting to reduce biomass	No further action - site inspected and samples taken week 49	SAL	Data is adapted from the Scottish Government website and is accessible at https://www.gov.scot/publications/fish-health-inspectorate-mortality-information/	Geocoding is performed in ArcGIS Pro.
57.6921	-5.8456	12/25/2017	12/31/2017	3251	MRT00569	The Scottish Salmon Company	Druimyeon Bay	≥750g	3Kg	2.08	CMS, handling, treatment	Harvesting to reduce biomass	No further action - site inspected and samples taken week 49	SAL	Data is adapted from the Scottish Government website and is accessible at https://www.gov.scot/publications/fish-health-inspectorate-mortality-information/	Geocoding is performed in ArcGIS Pro.
55.926	-2.43621	12/18/2017	12/24/2017	1190	MRT00570	The Scottish Salmon Company	East Tarbert Bay	≥750g	3Kg	1.04	CMS, handling, treatment	Mortality rate below 1% following week	No further action - site was inspected week 49	SAL	Data is adapted from the Scottish Government website and is accessible at https://www.gov.scot/publications/fish-health-inspectorate-mortality-information/	Geocoding is performed in ArcGIS Pro.
55.7762	-5.29467	12/18/2017	12/24/2017	1884	MRT00571	The Scottish Salmon Company	Loch Odhairn/Gravir	≥750g	2.5Kg	1.09	Gill health and possible CMS	Samples taken to test for CMS	FHI will monitor	SAL	Data is adapted from the Scottish Government website and is accessible at https://www.gov.scot/publications/fish-health-inspectorate-mortality-information/	Geocoding is performed in ArcGIS Pro.
57.4533	-2.73974	12/25/2017	12/31/2017	2596	MRT00572	The Scottish Salmon Company	Loch Odhairn/Gravir	≥750g	2.5Kg	1.52	Gill health and possible CMS	Samples taken to test for CMS	FHI will monitor	SAL	Data is adapted from the Scottish Government website and is accessible at https://www.gov.scot/publications/fish-health-inspectorate-mortality-information/	Geocoding is performed in ArcGIS Pro.
56.7486	-5.40126	12/18/2017	12/24/2017	7371	MRT00573	The Scottish Salmon Company	Taranaish	≥750g	2.1Kg	1.43	Seal predation	Mortality rate below 1% following week	No further action	SAL	Data is adapted from the Scottish Government website and is accessible at https://www.gov.scot/publications/fish-health-inspectorate-mortality-information/	Geocoding is performed in ArcGIS Pro.
57.1538	-5.35229	12/25/2017	12/31/2017	1204	MRT00574	The Scottish Salmon Company	Inch Kenneth	≥750g	3.8Kg	1.75	Treatment	Treatment with hydrolicer	No further action	SAL	Data is adapted from the Scottish Government website and is accessible at https://www.gov.scot/publications/fish-health-inspectorate-mortality-information/	Geocoding is performed in ArcGIS Pro.
56.8436	-6.06427	12/25/2017	12/31/2017	4117	MRT00575	The Scottish Salmon Company	Kyles Vuia	≥750g	2.7Kg	1.1	High maturity rate	Removing maturing fish	No further action	SAL	Data is adapted from the Scottish Government website and is accessible at https://www.gov.scot/publications/fish-health-inspectorate-mortality-information/	Geocoding is performed in ArcGIS Pro.
57.2012	-2.70576	01/01/2018	01/07/2018	4578	MRT00576	The Scottish Salmon Company	Loch Odhairn/Gravir	≥750g	2.5kg	1.37	Suspect CMS	Company unwilling to disclose the % of the mortality or the number of fish involved. Only that the figure is over 1%.	Discussions ongoing to get actual figures. Site visited by FHI 16/8/17 and diagnostic examination conducted.	SAL	Data is adapted from the Scottish Government website and is accessible at https://www.gov.scot/publications/fish-health-inspectorate-mortality-information/	Geocoding is performed in ArcGIS Pro.
56.8564	-2.35745	01/01/2018	01/07/2018	5010	MRT00577	The Scottish Salmon Company	Strome	≥750g		1.92	Post hydrolicer treatment	Company unwilling to disclose the % of the mortality or the number of fish involved. Only that the figure is over 1%.	Discussions ongoing to get actual figures.	SAl	Data is adapted from the Scottish Government website and is accessible at https://www.gov.scot/publications/fish-health-inspectorate-mortality-information/	Geocoding is performed in ArcGIS Pro.
57.0932	-5.97887	12/04/2017	12/11/2017	84703	MRT00578	Scottish Sea Farms Ltd	Loch Damph	5g to smolting	85g	15.12	Saprolegnia infection	Transfer fish to SW	Enquiry sent to SSF into whether veterniary advice was given prior to the movement of fish to sea. Veterinary advice was given	SAL	Data is adapted from the Scottish Government website and is accessible at https://www.gov.scot/publications/fish-health-inspectorate-mortality-information/	Geocoding is performed in ArcGIS Pro.
57.2898	-2.85415	11/06/2017	11/12/2017	43650	MRT00579	Scottish Sea Farms Ltd	Loch Frisa	5g to smolting	90g	10.61	Saprolegnia infection	Transfer fish to SW	Enquiry sent to SSF into whether veterniary advice was given prior to the movement of fish to sea. Veterinary advice was given	SAL	Data is adapted from the Scottish Government website and is accessible at https://www.gov.scot/publications/fish-health-inspectorate-mortality-information/	Geocoding is performed in ArcGIS Pro.
57.6264	-2.65502	01/08/2018	01/14/2018	5870	MRT00580	The Scottish Salmon Company	Loch Odhairn/Gravir	≥750g		2.71	Gill health and post treatment losses (H2O2)	Just over 1%	No further action	SAL	Data is adapted from the Scottish Government website and is accessible at https://www.gov.scot/publications/fish-health-inspectorate-mortality-information/	Geocoding is performed in ArcGIS Pro.
56.1555	-2.48337	01/08/2018	01/14/2018	12454	MRT00581	The Scottish Salmon Company	Trilleachan Mor	≥750g		1.81	post treatment losses (salmosan)	Just over 1%	No further action. % figure collected during visit to office; 26/3/18	SAL	Data is adapted from the Scottish Government website and is accessible at https://www.gov.scot/publications/fish-health-inspectorate-mortality-information/	Geocoding is performed in ArcGIS Pro.
56.924	-6.22596	01/15/2018	01/21/2018	1878	MRT00582	The Scottish Salmon Company	Strome	≥750g	3.5kg	1.63	Post hydrolicer treatment	>1% - numbers expected to drop to below reporting threshold	% figure collected during visit to office; 26/3/18	SAL	Data is adapted from the Scottish Government website and is accessible at https://www.gov.scot/publications/fish-health-inspectorate-mortality-information/	Geocoding is performed in ArcGIS Pro.
56.8544	-3.1288	01/15/2018	01/21/2018	9832	MRT00583	The Scottish Salmon Company	Loch Odhairn/Gravir	≥750g		3.64	Gill health and post treatment losses (H2O2)	>1% - expect number to drop to below reporting level during week 4	% figure collected during visit to office; 26/3/18	SAL	Data is adapted from the Scottish Government website and is accessible at https://www.gov.scot/publications/fish-health-inspectorate-mortality-information/	Geocoding is performed in ArcGIS Pro.
56.1374	-2.97078	01/01/2018	01/07/2018	4253	MRT00584	Scottish Sea Farms Ltd	South Sound	≥750g	4.8kg	2.19	Physical damage, thermolicer post-treatment	Storm at site, fish showed damage from rubbing against net. Company biologist attended site, mortalities dropped below 1% following week.	FHI to monitor	SAL	Data is adapted from the Scottish Government website and is accessible at https://www.gov.scot/publications/fish-health-inspectorate-mortality-information/	Geocoding is performed in ArcGIS Pro.
57.6533	-2.94394	01/01/2018	01/07/2018	11325	MRT00585	Scottish Sea Farms Ltd	Slocka Ronas Voe	≥750g	2.5kg	3.05	Physical damage	Storm at site, fish showed damage from rubbing against net. Company biologist attended site, mortalities dropped below 1% following week.	FHI to monitor	SAL	Data is adapted from the Scottish Government website and is accessible at https://www.gov.scot/publications/fish-health-inspectorate-mortality-information/	Geocoding is performed in ArcGIS Pro.
56.7789	-5.33965	01/22/2018	01/28/2018	2500	MRT00586	The Scottish Salmon Company	Strome	≥750g	3.5kg	1.06	Handling, treatment & harvesting	>1% - mortalities are coming down and expected to drop below reporting threshold	FHI to monitor. % figure collected during visit to office; 26/3/18	SAL	Data is adapted from the Scottish Government website and is accessible at https://www.gov.scot/publications/fish-health-inspectorate-mortality-information/	Geocoding is performed in ArcGIS Pro.
56.9795	-3.11265	01/29/2018	02/05/2018	148	MRT00587	Scottish Sea Farms Ltd	Loura Voe	≥750g		1.14	Seal predation	No further information given	FHI to monitor	SAL	Data is adapted from the Scottish Government website and is accessible at https://www.gov.scot/publications/fish-health-inspectorate-mortality-information/	Geocoding is performed in ArcGIS Pro.
57.5362	-6.12347	02/11/2018	02/18/2018	148	MRT00588	Scottish Sea Farms Ltd	Loura Voe	≥750g		4.1	Seal predation	No further information given	FHI to monitor	SAL	Data is adapted from the Scottish Government website and is accessible at https://www.gov.scot/publications/fish-health-inspectorate-mortality-information/	Geocoding is performed in ArcGIS Pro.
57.1065	-5.34763	02/11/2018	02/18/2018	1126	MRT00589	Scottish Sea Farms Ltd	Holms Geo	<750g		1.51	Failed Smolts	No further information given	FHI to monitor	SAL	Data is adapted from the Scottish Government website and is accessible at https://www.gov.scot/publications/fish-health-inspectorate-mortality-information/	Geocoding is performed in ArcGIS Pro.
57.6718	-5.51637	02/18/2018	02/25/2018	4964	MRT00590	Scottish Sea Farms Ltd	Holms Geo	<750g		6.78	Failed Smolts	No further information given	FHI to monitor	SAL	Data is adapted from the Scottish Government website and is accessible at https://www.gov.scot/publications/fish-health-inspectorate-mortality-information/	Geocoding is performed in ArcGIS Pro.
53.9626	-2.46277	02/05/2018	02/11/2018	1254	MRT00591	The Scottish Salmon Company	Loch Odhairn/Gravir	≥750g		2.55	Handling & crowding at harvest	Continuing to harvest and will be fallow soon.	As site will fallow shortly, no further action. % figure collected during visit to office; 26/3/18	SAL	Data is adapted from the Scottish Government website and is accessible at https://www.gov.scot/publications/fish-health-inspectorate-mortality-information/	Geocoding is performed in ArcGIS Pro.
57.6381	-5.18491	02/12/2018	02/18/2018	6874	MRT00592	The Scottish Salmon Company	Taranaish	≥750g	2.5-3Kg	1.17	Predator damage/lesions	Seal in one cage (no net damage). Lesions from fish rubbing against net	FHI to monitor. % figure collected during visit to office; 26/3/18	SAL	Data is adapted from the Scottish Government website and is accessible at https://www.gov.scot/publications/fish-health-inspectorate-mortality-information/	Geocoding is performed in ArcGIS Pro.
55.7145	-3.07622	02/12/2018	02/18/2018	9548	MRT00593	The Scottish Salmon Company	Kinlochmoidart Hatchery	1st feed to 5g	First feeders	8	Pump failure and airlock in pipework	No water flow to two tanks. 8% mortality is only in fry, does not take into account number of parr on site (2018 S1 generation).	No further action as mechanical failure	SAL	Data is adapted from the Scottish Government website and is accessible at https://www.gov.scot/publications/fish-health-inspectorate-mortality-information/	Geocoding is performed in ArcGIS Pro.
57.7149	-2.47242	09/04/2017	10/09/2017	163523	MRT00594	Scottish Sea Farms Ltd	Snaraness	≥750g	3kg	57.34	Gill issues, O2 problems	FVG investigated, accelerated harvesting to fallow site, fish incinerated in Shetland		SAL	Data is adapted from the Scottish Government website and is accessible at https://www.gov.scot/publications/fish-health-inspectorate-mortality-information/	Geocoding is performed in ArcGIS Pro.
56.1398	-2.33137	01/07/2018	01/13/2018	19025	MRT00595	Cooke Aquaculture Scotland Ltd	Balta Isle	<750g	340g	1.6	IPN	Suspected IPN. Vet informed. Only affected 1 batch of fish originating from Furnace. No action taken. Mortality rates dropped below reporting threshold after 3rd week.	Picked up during inspection (2018-0059). Fish appeared healthy on inspection. Mortality levels 1% for whole of Feb. 18. Company reminded that motalities above certain %'s are to be reported to FHI.	SAL	Data is adapted from the Scottish Government website and is accessible at https://www.gov.scot/publications/fish-health-inspectorate-mortality-information/	Geocoding is performed in ArcGIS Pro.
56.0088	-5.22703	01/14/2018	01/20/2018	20511	MRT00596	Cooke Aquaculture Scotland Ltd	Balta Isle	<750g	340g	1.8	IPN	Suspected IPN. Vet informed. Only affected 1 batch of fish originating from Furnace. No action taken. Mortality rates dropped below reporting threshold after 3rd week.	Picked up during inspection (2018-0059). Fish appeared healthy on inspection. Mortality levels 1% for whole of Feb. 18. Company reminded that motalities above certain %'s are to be reported to FHI.	SAL	Data is adapted from the Scottish Government website and is accessible at https://www.gov.scot/publications/fish-health-inspectorate-mortality-information/	Geocoding is performed in ArcGIS Pro.
55.8201	-5.56358	01/21/2018	01/27/2018	16165	MRT00597	Cooke Aquaculture Scotland Ltd	Balta Isle	<750g	340g	1.5	IPN	Suspected IPN. Vet informed. Only affected 1 batch of fish originating from Furnace. No action taken. Mortality rates dropped below reporting threshold after 3rd week.	Picked up during inspection (2018-0059). Fish appeared healthy on inspection. Mortality levels 1% for whole of Feb. 18. Company reminded that motalities above certain %'s are to be reported to FHI.	SAL	Data is adapted from the Scottish Government website and is accessible at https://www.gov.scot/publications/fish-health-inspectorate-mortality-information/	Geocoding is performed in ArcGIS Pro.
55.9634	-5.97247	03/12/2018	03/26/2018	1500	MRT00598	The Scottish Salmon Company	Taranaish	≥750g	2.5-3Kg	1.06	Predator damage/lesions	Seal in one cage (no net damage). Lesions from fish rubbing against net	FHI to monitor. % figure collected during visit to office; 26/3/18	SAL	Data is adapted from the Scottish Government website and is accessible at https://www.gov.scot/publications/fish-health-inspectorate-mortality-information/	Geocoding is performed in ArcGIS Pro.
57.8749	-5.50732	01/08/2018	01/14/2018	3654	MRT00599	The Scottish Salmon Company	Strome	≥750g	3.5kg	1.5	Post hydrolicer treatment	% figures now below the reporting threshold.	% figure collected during visit to office; 26/3/18	SAL	Data is adapted from the Scottish Government website and is accessible at https://www.gov.scot/publications/fish-health-inspectorate-mortality-information/	Geocoding is performed in ArcGIS Pro.
57.3212	-2.4554	02/19/2018	02/25/2018	2876	MRT00600	Cooke Aquaculture Scotland Ltd	East of Holm Heogland (Burkwell)	≥750g	6Kg	1.22	CMS and complex gill issues	Harvesting	No further action, mortality below reporting levels for following 6 weeks and site harvesting.	SAL	Data is adapted from the Scottish Government website and is accessible at https://www.gov.scot/publications/fish-health-inspectorate-mortality-information/	Geocoding is performed in ArcGIS Pro.
57.3095	-5.21402	02/19/2018	02/25/2018	3580	MRT00601	Cooke Aquaculture Scotland Ltd	Djubawick	≥750g	2.4Kg	1.14	Transfer	Mortalities due to transfer from another site	No further action, mortality below reporting levels for following 6 weeks.	SAL	Data is adapted from the Scottish Government website and is accessible at https://www.gov.scot/publications/fish-health-inspectorate-mortality-information/	Geocoding is performed in ArcGIS Pro.
56.8481	-5.90204	02/26/2018	03/04/2018	3298	MRT00602	Cooke Aquaculture Scotland Ltd	Bow of Hascosay	≥750g	2.4Kg	1.33	Transfer	Mortalities due to transfer from another site	No further action, mortality below reporting levels for following 5 weeks.	SAL	Data is adapted from the Scottish Government website and is accessible at https://www.gov.scot/publications/fish-health-inspectorate-mortality-information/	Geocoding is performed in ArcGIS Pro.
56.9297	-2.82416	03/12/2018	03/18/2018	117	MRT00603	Cooke Aquaculture Scotland Ltd	Turness	≥750g	10Kg	1.08	CMS		FHI to monitor.	SAL	Data is adapted from the Scottish Government website and is accessible at https://www.gov.scot/publications/fish-health-inspectorate-mortality-information/	Geocoding is performed in ArcGIS Pro.
56.9168	-6.26204	04/02/2018	04/08/2018	167	MRT00604	Cooke Aquaculture Scotland Ltd	Turness	≥750g	10Kg	1.58	CMS	Fish also received sea lice tretment in previous week (peroxide treatment)	FHI to monitor.	SAL	Data is adapted from the Scottish Government website and is accessible at https://www.gov.scot/publications/fish-health-inspectorate-mortality-information/	Geocoding is performed in ArcGIS Pro.
57.4312	-6.02014	02/12/2018	02/18/2018	4271	MRT00605	Cooke Aquaculture Scotland Ltd	Uyea Isle	≥750g	5.5Kg	2.15	CMS and complex gill issues	Harvesting	FHI to monitor.	SAL	Data is adapted from the Scottish Government website and is accessible at https://www.gov.scot/publications/fish-health-inspectorate-mortality-information/	Geocoding is performed in ArcGIS Pro.
55.8526	-2.86529	02/26/2018	03/04/2018	1884	MRT00606	Cooke Aquaculture Scotland Ltd	Uyea Isle	≥750g	5.5Kg	1.05	CMS and complex gill issues	Harvesting	FHI to monitor.	SAL	Data is adapted from the Scottish Government website and is accessible at https://www.gov.scot/publications/fish-health-inspectorate-mortality-information/	Geocoding is performed in ArcGIS Pro.
56.2552	-2.27955	03/05/2018	03/11/2018	3864	MRT00607	Cooke Aquaculture Scotland Ltd	Uyea Isle	≥750g	5.5Kg	2.18	CMS and complex gill issues	Harvesting	FHI to monitor.	SAL	Data is adapted from the Scottish Government website and is accessible at https://www.gov.scot/publications/fish-health-inspectorate-mortality-information/	Geocoding is performed in ArcGIS Pro.
57.6699	-2.86861	03/12/2018	03/18/2018	2408	MRT00608	Cooke Aquaculture Scotland Ltd	Uyea Isle	≥750g	5.5Kg	1.4	CMS and complex gill issues	Harvesting	FHI to monitor, but mortality levels below reporting levels for last 2 weeks and site harvesting	SAL	Data is adapted from the Scottish Government website and is accessible at https://www.gov.scot/publications/fish-health-inspectorate-mortality-information/	Geocoding is performed in ArcGIS Pro.
56.0731	-5.78291	02/05/2018	02/11/2018	2947	MRT00609	Cooke Aquaculture Scotland Ltd	Winna Ness	≥750g	5.5Kg	1.38	CMS and complex gill issues	Harvesting	No further action - site fallow.	SAL	Data is adapted from the Scottish Government website and is accessible at https://www.gov.scot/publications/fish-health-inspectorate-mortality-information/	Geocoding is performed in ArcGIS Pro.
57.6992	-2.88668	02/19/2018	02/25/2018	3216	MRT00610	Cooke Aquaculture Scotland Ltd	Winna Ness	≥750g	5.5Kg	1.85	CMS and complex gill issues	Harvesting	No further action - site fallow.	SAL	Data is adapted from the Scottish Government website and is accessible at https://www.gov.scot/publications/fish-health-inspectorate-mortality-information/	Geocoding is performed in ArcGIS Pro.
56.9667	-5.26882	03/05/2018	03/11/2018	1804	MRT00611	Cooke Aquaculture Scotland Ltd	Winna Ness	≥750g	5.5Kg	2.3	CMS and complex gill issues	Harvesting	No further action - site fallow.	SAL	Data is adapted from the Scottish Government website and is accessible at https://www.gov.scot/publications/fish-health-inspectorate-mortality-information/	Geocoding is performed in ArcGIS Pro.
57.6676	-5.97353	03/12/2018	03/18/2018	1148	MRT00612	Cooke Aquaculture Scotland Ltd	Winna Ness	≥750g	5.5Kg	2.09	CMS and complex gill issues	Harvesting. Site fallow following week	No further action - site fallow.	SAL	Data is adapted from the Scottish Government website and is accessible at https://www.gov.scot/publications/fish-health-inspectorate-mortality-information/	Geocoding is performed in ArcGIS Pro.
57.6803	-5.46431	03/05/2018	03/11/2018	5356	MRT00613	Cooke Aquaculture Scotland Ltd	Pegal Bay	<750g	500g	1.15	Treatment	Freshwater treatment	FHI to monitor.	SAL	Data is adapted from the Scottish Government website and is accessible at https://www.gov.scot/publications/fish-health-inspectorate-mortality-information/	Geocoding is performed in ArcGIS Pro.
53.8761	-2.84798	03/19/2018	03/25/2018	3687	MRT00614	The Scottish Salmon Company	Eughlam	≥750g	2.8kg	1	Seal damage	Fish graded and transferred from Vuibeag some seal damage and lesions reported in the stock. Grading and transfer was required to the Eughlam site for ongrowing.	Mortalities have reduced to normal levels after the event.	SAL	Data is adapted from the Scottish Government website and is accessible at https://www.gov.scot/publications/fish-health-inspectorate-mortality-information/	Geocoding is performed in ArcGIS Pro.
57.1542	-2.39663	03/12/2018	03/18/2018	2541	MRT00615	The Scottish Salmon Company	Meall Mhor Loch Fyne	≥750g	900g	1.05	Physical damage, due to poor weather.	Increased morting. Site was inspected on 26/3/18 for routine surveillance, fieve fish diagnostic taken.	Site has been inspected and samples taken (2018 0113)	SAL	Data is adapted from the Scottish Government website and is accessible at https://www.gov.scot/publications/fish-health-inspectorate-mortality-information/	Geocoding is performed in ArcGIS Pro.
57.0338	-5.28004	04/02/2018	04/08/2018	718	MRT00616	Scottish Sea Farms Ltd	South Sound	≥750g	6.8-7.8kg	1.35	Seal damage	Harvesting. Site fallow as of wk 17.	No further action - site fallow.	SAL	Data is adapted from the Scottish Government website and is accessible at https://www.gov.scot/publications/fish-health-inspectorate-mortality-information/	Geocoding is performed in ArcGIS Pro.
57.7614	-5.22375	04/09/2018	04/15/2018	564	MRT00617	Scottish Sea Farms Ltd	South Sound	≥750g	6.8-7.8kg	1.51	Seal damage	Harvesting. Site fallow as of wk 17.	No further action - site fallow.	SAL	Data is adapted from the Scottish Government website and is accessible at https://www.gov.scot/publications/fish-health-inspectorate-mortality-information/	Geocoding is performed in ArcGIS Pro.
56.0515	-2.31905	04/16/2018	04/22/2018	538	MRT00618	Scottish Sea Farms Ltd	South Sound	≥750g	6.8-7.8kg	3.48	Seal damage	Harvesting. Site fallow as of wk 17.	No further action - site fallow.	SAL	Data is adapted from the Scottish Government website and is accessible at https://www.gov.scot/publications/fish-health-inspectorate-mortality-information/	Geocoding is performed in ArcGIS Pro.
56.0439	-5.83221	04/09/2018	04/15/2018	3648	MRT00619	The Scottish Salmon Company	Meall Mhor Loch Fyne	≥750g	900g	3	Grading cull		FHI to monitor	SAL	Data is adapted from the Scottish Government website and is accessible at https://www.gov.scot/publications/fish-health-inspectorate-mortality-information/	Geocoding is performed in ArcGIS Pro.
56.1059	-2.75026	04/16/2018	04/22/2018	2664	MRT00620	The Scottish Salmon Company	Taranaish	≥750g	2.5kg	3	Predator damage & grading		FHI to monitor	SAL	Data is adapted from the Scottish Government website and is accessible at https://www.gov.scot/publications/fish-health-inspectorate-mortality-information/	Geocoding is performed in ArcGIS Pro.
57.6098	-6.23555	11/20/2017	11/26/2017	9271	MRT00621	Marine Harvest (Scotland) Ltd	Camas Glas	≥750g	1.6kg	1.61	P skyensis	Company vet took samples, confirmed diagnosis, antibiotic administered to affected population	Mortalities reduced, non reporting of mortality events to be detailed in FHI report reminding of obligation to report.	SAL	Data is adapted from the Scottish Government website and is accessible at https://www.gov.scot/publications/fish-health-inspectorate-mortality-information/	Geocoding is performed in ArcGIS Pro.
56.781	-5.82148	11/27/2017	12/03/2017	6716	MRT00622	Marine Harvest (Scotland) Ltd	Camas Glas	≥750g	1.6kg	1.2	P skyensis	Company vet took samples, confirmed diagnosis, antibiotic administered to affected population	Mortalities reduced, non reporting of mortality events to be detailed in FHI report reminding of obligation to report.	SAL	Data is adapted from the Scottish Government website and is accessible at https://www.gov.scot/publications/fish-health-inspectorate-mortality-information/	Geocoding is performed in ArcGIS Pro.
57.4401	-5.75399	12/04/2017	12/10/2017	7283	MRT00623	Marine Harvest (Scotland) Ltd	Camas Glas	≥750g	1.6kg	1.4	P skyensis	Company vet took samples, confirmed diagnosis, antibiotic administered to affected population	Mortalities reduced, non reporting of mortality events to be detailed in FHI report reminding of obligation to report.	SAL	Data is adapted from the Scottish Government website and is accessible at https://www.gov.scot/publications/fish-health-inspectorate-mortality-information/	Geocoding is performed in ArcGIS Pro.
57.196	-5.27969	10/02/2017	10/08/2017	7352	MRT00624	Marine Harvest (Scotland) Ltd	Invasion Bay	≥750g	3.8kg	1.43	CMS	Samles taken confiming CMS	Mortalities reduced, non reporting of mortality events to be detailed in FHI report reminding of obligation to report.	sal	Data is adapted from the Scottish Government website and is accessible at https://www.gov.scot/publications/fish-health-inspectorate-mortality-information/	Geocoding is performed in ArcGIS Pro.
55.9433	-5.53739	10/09/2017	10/15/2017	14281	MRT00625	Marine Harvest (Scotland) Ltd	Invasion Bay	≥750g	3.8kg	2.81	CMS, treatment	ongoing mort removal	Mortalities reduced, non reporting of mortality events to be detailed in FHI report reminding of obligation to report.	sal	Data is adapted from the Scottish Government website and is accessible at https://www.gov.scot/publications/fish-health-inspectorate-mortality-information/	Geocoding is performed in ArcGIS Pro.
55.7981	-5.45032	10/16/2017	10/22/2017	9076	MRT00626	Marine Harvest (Scotland) Ltd	Invasion Bay	≥750g	3.8kg	1.84	CMS, treatment	ongoing mort removal	Mortalities reduced, non reporting of mortality events to be detailed in FHI report reminding of obligation to report.	sal	Data is adapted from the Scottish Government website and is accessible at https://www.gov.scot/publications/fish-health-inspectorate-mortality-information/	Geocoding is performed in ArcGIS Pro.
56.2884	-5.76315	11/06/2017	11/12/2017	5187	MRT00627	Marine Harvest (Scotland) Ltd	Invasion Bay	≥750g	4kg	1.28	CMS, treatment	ongoing mort removal	Mortalities reduced, non reporting of mortality events to be detailed in FHI report reminding of obligation to report.	sal	Data is adapted from the Scottish Government website and is accessible at https://www.gov.scot/publications/fish-health-inspectorate-mortality-information/	Geocoding is performed in ArcGIS Pro.
57.2124	-2.29228	11/13/2017	11/19/2017	4576	MRT00628	Marine Harvest (Scotland) Ltd	Invasion Bay	≥750g	4kg	1.15	CMS, treatment	ongoing mort removal	Mortalities reduced, non reporting of mortality events to be detailed in FHI report reminding of obligation to report.	sal	Data is adapted from the Scottish Government website and is accessible at https://www.gov.scot/publications/fish-health-inspectorate-mortality-information/	Geocoding is performed in ArcGIS Pro.
55.8592	-5.61765	11/20/2017	11/26/2017	6393	MRT00629	Marine Harvest (Scotland) Ltd	Invasion Bay	≥750g	4kg	1.62	CMS, treatment	ongoing mort removal	Mortalities reduced, non reporting of mortality events to be detailed in FHI report reminding of obligation to report.	sal	Data is adapted from the Scottish Government website and is accessible at https://www.gov.scot/publications/fish-health-inspectorate-mortality-information/	Geocoding is performed in ArcGIS Pro.
57.2135	-5.23376	11/27/2017	12/03/2017	7749	MRT00630	Marine Harvest (Scotland) Ltd	Invasion Bay	≥750g	4kg	2	CMS, treatment	ongoing mort removal	Mortalities reduced, non reporting of mortality events to be detailed in FHI report reminding of obligation to report.	sal	Data is adapted from the Scottish Government website and is accessible at https://www.gov.scot/publications/fish-health-inspectorate-mortality-information/	Geocoding is performed in ArcGIS Pro.
57.775	-5.5472	12/04/2017	12/10/2017	4551	MRT00631	Marine Harvest (Scotland) Ltd	Invasion Bay	≥750g	4kg	1.2	CMS, treatment	ongoing mort removal	Mortalities reduced, non reporting of mortality events to be detailed in FHI report reminding of obligation to report.	sal	Data is adapted from the Scottish Government website and is accessible at https://www.gov.scot/publications/fish-health-inspectorate-mortality-information/	Geocoding is performed in ArcGIS Pro.
57.2349	-5.18914	12/11/2017	12/17/2017	5982	MRT00632	Marine Harvest (Scotland) Ltd	Invasion Bay	≥750g	4kg	1.59	CMS, treatment	ongoing mort removal	Mortalities reduced, non reporting of mortality events to be detailed in FHI report reminding of obligation to report.	sal	Data is adapted from the Scottish Government website and is accessible at https://www.gov.scot/publications/fish-health-inspectorate-mortality-information/	Geocoding is performed in ArcGIS Pro.
57.01	-5.4486	12/18/2017	12/24/2017	6576	MRT00633	Marine Harvest (Scotland) Ltd	Invasion Bay	≥750g	4kg	1.78	CMS, treatment	ongoing mort removal	Mortalities reduced, non reporting of mortality events to be detailed in FHI report reminding of obligation to report.	sal	Data is adapted from the Scottish Government website and is accessible at https://www.gov.scot/publications/fish-health-inspectorate-mortality-information/	Geocoding is performed in ArcGIS Pro.
57.5191	-2.79027	04/30/2018	05/06/2018	4255	MRT00635	Loch Duart Ltd	Lochmaddy	≥750g	3.0 Kg	1.1	PD	SAV 4 confirmed by vet. Fish being harvested.	FHI to monitor. If levels remain above reprting threshold, inspector will be in the area wk 23.	SAL	Data is adapted from the Scottish Government website and is accessible at https://www.gov.scot/publications/fish-health-inspectorate-mortality-information/	Geocoding is performed in ArcGIS Pro.
53.8353	-6.23348	04/23/2018	04/29/2018	1587	MRT00636	The Scottish Salmon Company	Druimyeon Bay	≥750g	8kg	1.02	Strong tides/ physical damage	Site due to harvest	FHI to monitor situation.	SAL	Data is adapted from the Scottish Government website and is accessible at https://www.gov.scot/publications/fish-health-inspectorate-mortality-information/	Geocoding is performed in ArcGIS Pro.
57.0116	-5.31339	04/30/2018	05/06/2018	9825	MRT00637	The Scottish Salmon Company	Druimyeon Bay	≥750g	8kg	1.62	Strong tides/ physical damage	Site due to harvest	FHI to monitor situation.	SAL	Data is adapted from the Scottish Government website and is accessible at https://www.gov.scot/publications/fish-health-inspectorate-mortality-information/	Geocoding is performed in ArcGIS Pro.
55.8643	-5.25431	04/16/2018	04/22/2018	1062	MRT00638	Cooke Aquaculture Scotland Ltd	Uyea Isle	≥750g	5kg	1.02	CMS	Site due to harvest by week 21	No further action - site fallow wk 21	SAL	Data is adapted from the Scottish Government website and is accessible at https://www.gov.scot/publications/fish-health-inspectorate-mortality-information/	Geocoding is performed in ArcGIS Pro.
57.5985	-5.6653	04/30/2018	05/06/2018	1197	MRT00639	Cooke Aquaculture Scotland Ltd	Uyea Isle	≥750g	5kg	1.65	CMS	Site due to harvest by week 21	No further action - site fallow wk 21	SAL	Data is adapted from the Scottish Government website and is accessible at https://www.gov.scot/publications/fish-health-inspectorate-mortality-information/	Geocoding is performed in ArcGIS Pro.
56.0722	-5.42994	05/14/2018	05/20/2018	785	MRT00640	Cooke Aquaculture Scotland Ltd	Uyea Isle	≥750g	5kg	1.89	CMS	Site due to harvest by week 21	No further action - site fallow wk 21	SAL	Data is adapted from the Scottish Government website and is accessible at https://www.gov.scot/publications/fish-health-inspectorate-mortality-information/	Geocoding is performed in ArcGIS Pro.
57.4585	-2.42567	04/23/2018	04/28/2018	10517	MRT00641	Cooke Aquaculture Scotland Ltd	Sandwick	≥750g	3.8kg	3.5	Algae	Mortality decreasing following algal bloom	No further action - mortalities decreasing	SAL	Data is adapted from the Scottish Government website and is accessible at https://www.gov.scot/publications/fish-health-inspectorate-mortality-information/	Geocoding is performed in ArcGIS Pro.
57.192	-2.87776	04/30/2018	05/06/2018	6859	MRT00642	Cooke Aquaculture Scotland Ltd	Sandwick	≥750g	3.8kg	2.37	Algae	Mortality decreasing following algal bloom	No further action - mortalities decreasing	SAL	Data is adapted from the Scottish Government website and is accessible at https://www.gov.scot/publications/fish-health-inspectorate-mortality-information/	Geocoding is performed in ArcGIS Pro.
57.658	-6.12475	05/14/2018	05/20/2018	2937	MRT00643	Cooke Aquaculture Scotland Ltd	Sandwick	≥750g	3.8kg	1.22	Algae	Mortality decreasing following algal bloom	No further action - mortalities decreasing	SAL	Data is adapted from the Scottish Government website and is accessible at https://www.gov.scot/publications/fish-health-inspectorate-mortality-information/	Geocoding is performed in ArcGIS Pro.
55.8939	-2.28241	04/23/2018	04/28/2018	10475	MRT00644	Cooke Aquaculture Scotland Ltd	Djubawick	≥750g	3.5kg	3.53	Algae	Mortality decreasing following algal bloom	No further action - mortalities decreasing	SAL	Data is adapted from the Scottish Government website and is accessible at https://www.gov.scot/publications/fish-health-inspectorate-mortality-information/	Geocoding is performed in ArcGIS Pro.
56.15	-5.78116	04/30/2018	05/06/2018	6204	MRT00645	Cooke Aquaculture Scotland Ltd	Djubawick	≥750g	3.5kg	2.17	Algae	Mortality decreasing following algal bloom	No further action - mortalities decreasing	SAL	Data is adapted from the Scottish Government website and is accessible at https://www.gov.scot/publications/fish-health-inspectorate-mortality-information/	Geocoding is performed in ArcGIS Pro.
55.8404	-5.51479	05/07/2018	05/13/2018	5074	MRT00646	Cooke Aquaculture Scotland Ltd	Djubawick	≥750g	3.5kg	1.81	Algae	Mortality decreasing following algal bloom	No further action - mortalities decreasing	SAL	Data is adapted from the Scottish Government website and is accessible at https://www.gov.scot/publications/fish-health-inspectorate-mortality-information/	Geocoding is performed in ArcGIS Pro.
53.8053	-6.06663	05/14/2018	05/20/2018	3066	MRT00647	Cooke Aquaculture Scotland Ltd	Djubawick	≥750g	3.5kg	1.12	Algae	Mortality decreasing following algal bloom	No further action - mortalities decreasing	SAL	Data is adapted from the Scottish Government website and is accessible at https://www.gov.scot/publications/fish-health-inspectorate-mortality-information/	Geocoding is performed in ArcGIS Pro.
57.0826	-2.50809	04/30/2018	05/06/2018	481	MRT00648	Cooke Aquaculture Scotland Ltd	East Holm of Heogland Burkwell	≥750g	5kg	1.92	CMS	Site now fallow	No further action - site fallow.	SAL	Data is adapted from the Scottish Government website and is accessible at https://www.gov.scot/publications/fish-health-inspectorate-mortality-information/	Geocoding is performed in ArcGIS Pro.
57.4434	-2.34061	05/21/2018	05/27/2018	41122	MRT00649	Cooke Aquaculture (Freshwater) Ltd	Furnace (FW)	5g to smolting	15g	2.16	IPN	Vets have attended site, samples taken, histology analysis shows evidence of IPN. Site is increasing water temperature to 21°C.	Diagnostic samples taken 2018-0214 (31/5/18) and numbers updated by inspector.	SAL	Data is adapted from the Scottish Government website and is accessible at https://www.gov.scot/publications/fish-health-inspectorate-mortality-information/	Geocoding is performed in ArcGIS Pro.
56.8514	-5.61016	11/13/2017	11/19/2017	13750	MRT00650	Grieg Seafood Shetland Ltd	Leinish	≥750g	500g	2.3	AGD, Treatment	FVG contacted and investigation initiated		SAL	Data is adapted from the Scottish Government website and is accessible at https://www.gov.scot/publications/fish-health-inspectorate-mortality-information/	Geocoding is performed in ArcGIS Pro.
56.1547	-2.53701	05/28/2018	06/03/2018	163135	MRT00651	Cooke Aquaculture (Freshwater) Ltd	Furnace (FW)	5g to smolting	15g	11.67	PD	Site suspected IPN. Temperature had been increased to try and kill of the virus. From diagnostic (2018-0214) SAV positive result (subtype 1).	Diagnostic samples taken 2018-0214 (31/5/18), mortality has come down for week 4-10 June to 0.55%.	SAL	Data is adapted from the Scottish Government website and is accessible at https://www.gov.scot/publications/fish-health-inspectorate-mortality-information/	Geocoding is performed in ArcGIS Pro.
55.7498	-5.68483	05/14/2018	05/20/2018	40545	MRT00652	The Scottish Salmon Company	Taranaish	≥750g	2.7kg	1.2	Post treatment	biomarkers showed muscle fatigue, but a physical treatment for sea lice was required causing the increase in mortalities	FHI to monitor	SAL	Data is adapted from the Scottish Government website and is accessible at https://www.gov.scot/publications/fish-health-inspectorate-mortality-information/	Geocoding is performed in ArcGIS Pro.
57.2852	-5.65034	05/28/2018	06/03/2018	256033	MRT00653	The Scottish Salmon Company	Taranaish	≥750g	2.7kg	1.02	Post treatment	muscle fatigue in stocks however a bath treatment of salmosan was required. Post treatment morts.	FHI to monitor	SAL	Data is adapted from the Scottish Government website and is accessible at https://www.gov.scot/publications/fish-health-inspectorate-mortality-information/	Geocoding is performed in ArcGIS Pro.
53.8771	-2.49258	04/02/2018	04/08/2018	45102	MRT00654	Scottish Sea Farms Ltd	Sian Bay	<750g	60g	3.99	Post transfer	Post transfer, winter sores, mortalities decreased prior to treatments being undertaken	Contacted farmer for further information as not supplied in email - however later found these were in 6 weeks post transfer so report not sent	SAL	Data is adapted from the Scottish Government website and is accessible at https://www.gov.scot/publications/fish-health-inspectorate-mortality-information/	Geocoding is performed in ArcGIS Pro.
56.8112	-6.1981	04/09/2018	04/15/2018	15254	MRT00655	Scottish Sea Farms Ltd	Sian Bay	<750g	60g	2.65	Post transfer	Post transfer, winter sores, mortalities decreased prior to treatments being undertaken	Contacted farmer for further information as not supplied in email - however later found these were in 6 weeks post transfer so report not sent	SAL	Data is adapted from the Scottish Government website and is accessible at https://www.gov.scot/publications/fish-health-inspectorate-mortality-information/	Geocoding is performed in ArcGIS Pro.
56.0435	-5.91369	04/16/2018	04/22/2018	36520	MRT00656	Scottish Sea Farms Ltd	Sian Bay	<750g	60g	1.55	Post transfer	Post transfer, winter sores, mortalities decreased prior to treatments being undertaken	Contacted farmer for further information as not supplied in email - however later found these were in 6 weeks post transfer so report not sent	SAL	Data is adapted from the Scottish Government website and is accessible at https://www.gov.scot/publications/fish-health-inspectorate-mortality-information/	Geocoding is performed in ArcGIS Pro.
53.8402	-5.87988	04/23/2018	04/29/2018	25419	MRT00657	Scottish Sea Farms Ltd	Sian Bay	<750g	60g	1.13	Post transfer	Post transfer, winter sores, mortalities decreased prior to treatments being undertaken	Contacted farmer for further information as not supplied in email - however later found these were in 6 weeks post transfer so report not sent	SAL	Data is adapted from the Scottish Government website and is accessible at https://www.gov.scot/publications/fish-health-inspectorate-mortality-information/	Geocoding is performed in ArcGIS Pro.
56.8899	-2.43969	03/19/2018	03/25/2018	15504	MRT00658	Marine Harvest (Scotland) Ltd	Eilean Grianain	≥750g	945g	1.81	Physical damage	Physical damage following storm. Strong peak in easterly winds. Health team visited to check for 2ndy infections but not an issue. Any badly damaged fish were removed and dispatched. Mort levels fell to 0.171% week 15 9/4/18	PSI case 20180233 Site manager contacted for further details. Mort levels on site currently very low; 0.0143%.	Sal	Data is adapted from the Scottish Government website and is accessible at https://www.gov.scot/publications/fish-health-inspectorate-mortality-information/	Geocoding is performed in ArcGIS Pro.
56.7849	-5.32547	03/26/2018	04/01/2018	140488	MRT00659	Marine Harvest (Scotland) Ltd	Eilean Grianain	≥750g	945g	16.69	Physical damage	Physical damage following storm. Strong peak in easterly winds. Health team visited to check for 2ndy infections but not an issue. Any badly damaged fish were removed and dispatched. Mort levels fell to 0.171% week 15 9/4/18	PSI case 20180233 Site manager contacted for further details. Mort levels on site currently very low; 0.0143%.	SAL	Data is adapted from the Scottish Government website and is accessible at https://www.gov.scot/publications/fish-health-inspectorate-mortality-information/	Geocoding is performed in ArcGIS Pro.
56.7093	-5.87656	04/02/2018	04/08/2018	21803	MRT00660	Marine Harvest (Scotland) Ltd	Eilean Grianain	≥750g	945g	3.11	Physical damage	Physical damage following storm. Strong peak in easterly winds. Health team visited to check for 2ndy infections but not an issue. Any badly damaged fish were removed and dispatched. Mort levels fell to week 15 9/4/18	PSI case 20180233 Site manager contacted for further details. Mort levels on site currently very low; 0.0143%.	SAL	Data is adapted from the Scottish Government website and is accessible at https://www.gov.scot/publications/fish-health-inspectorate-mortality-information/	Geocoding is performed in ArcGIS Pro.
57.0943	-6.01972	09/04/2017	09/10/2017	2200	MRT00661	The Scottish Salmon Company	Maragay Mor	≥750g	5kg	1.12	CMS, Treatment	samples taken by biologist CMS confirmed	Picked up during ECI inspection - 06/06/18 - Initial MRT report for event w/b 28/08/2017 receievd by FHI from company 11/09/2017	SAL	Data is adapted from the Scottish Government website and is accessible at https://www.gov.scot/publications/fish-health-inspectorate-mortality-information/	Geocoding is performed in ArcGIS Pro.
56.1291	-5.71821	09/11/2017	09/17/2017	2352	MRT00662	The Scottish Salmon Company	Maragay Mor	≥750g	5kg	1.47	CMS, Treatment	samples taken by biologist CMS confirmed	Picked up during ECI inspection - 06/06/18 - Initial MRT report for event w/b 28/08/2017 receievd by FHI from company 11/09/2017	SAL	Data is adapted from the Scottish Government website and is accessible at https://www.gov.scot/publications/fish-health-inspectorate-mortality-information/	Geocoding is performed in ArcGIS Pro.
57.3875	-5.37976	05/07/2018	05/13/2018	6707	MRT00663	Loch Duart Ltd	Lochmaddy	≥750g	3kg	1.76	PD	Vets have attended site, fish have been graded and mortality has dropped.	Inspected site on 06/06/2018 following initial MRT report for w/b 30/04/18. Diagnostic samples taken.	SAL	Data is adapted from the Scottish Government website and is accessible at https://www.gov.scot/publications/fish-health-inspectorate-mortality-information/	Geocoding is performed in ArcGIS Pro.
56.7157	-6.03469	05/21/2018	05/27/2018	3664	MRT00664	Loch Duart Ltd	Lochmaddy	≥750g	3kg	1.09	PD	Vets have attended site, fish have been graded and mortality has dropped.	Inspected site on 06/06/2018 following initial MRT report for w/b 30/04/18. Diagnostic samples taken.	SAL	Data is adapted from the Scottish Government website and is accessible at https://www.gov.scot/publications/fish-health-inspectorate-mortality-information/	Geocoding is performed in ArcGIS Pro.
57.2174	-5.6991	01/01/2018	01/07/2018	7516	MRT00665	Marine Harvest (Scotland) Ltd	Loch Greshornish	≥750g	2kg	1.11	anaemia	It was reported that lice skirts on site had a lot of natural growth which caused water quality issues leading to poor gill health and anaemia and increased mortalities. The skirts have been removed and in Feb the whole site had a fw treatment for the gill issues. Mort levels have since decreased.	PSI case 20180269 Mort levels currently low at 0.38% for wk22 (2018) and 0.22% wk 23 (2018). Fell to 0.78%/site/wk in wk13 2018(26th March)	SAL	Data is adapted from the Scottish Government website and is accessible at https://www.gov.scot/publications/fish-health-inspectorate-mortality-information/	Geocoding is performed in ArcGIS Pro.
57.8332	-6.15341	01/08/2018	01/14/2018	9072	MRT00666	Marine Harvest (Scotland) Ltd	Loch Greshornish	≥750g	2kg	1.35	anaemia	It was reported that lice skirts on site had a lot of natural growth which caused water quality issues leading to poor gill health and anaemia and increased mortalities. The skirts have been removed and in Feb the whole site had a fw treatment for the gill issues. Mort levels have since decreased.	PSI case 20180269 Mort levels currently low at 0.38% for wk22 (2018) and 0.22% wk 23 (2018). Fell to 0.78%/site/wk in wk13 2018(26th March)	SAL	Data is adapted from the Scottish Government website and is accessible at https://www.gov.scot/publications/fish-health-inspectorate-mortality-information/	Geocoding is performed in ArcGIS Pro.
55.7401	-5.98525	01/15/2018	01/21/2018	17725	MRT00667	Marine Harvest (Scotland) Ltd	Loch Greshornish	≥750g	2kg	2.68	anaemia	It was reported that lice skirts on site had a lot of natural growth which caused water quality issues leading to poor gill health and anaemia and increased mortalities. The skirts have been removed and in Feb the whole site had a fw treatment for the gill issues. Mort levels have since decreased.	PSI case 20180269 Mort levels currently low at 0.38% for wk22 (2018) and 0.22% wk 23 (2018). Fell to 0.78%/site/wk in wk13 2018(26th March)	SAL	Data is adapted from the Scottish Government website and is accessible at https://www.gov.scot/publications/fish-health-inspectorate-mortality-information/	Geocoding is performed in ArcGIS Pro.
57.2216	-2.42165	01/22/2018	01/28/2018	7029	MRT00668	Marine Harvest (Scotland) Ltd	Loch Greshornish	≥750g	2kg	1.09	anaemia	It was reported that lice skirts on site had a lot of natural growth which caused water quality issues leading to poor gill health and anaemia and increased mortalities. The skirts have been removed and in Feb the whole site had a fw treatment for the gill issues. Mort levels have since decreased.	PSI case 20180269 Mort levels currently low at 0.38% for wk22 (2018) and 0.22% wk 23 (2018). Fell to 0.78%/site/wk in wk13 2018(26th March)	SAL	Data is adapted from the Scottish Government website and is accessible at https://www.gov.scot/publications/fish-health-inspectorate-mortality-information/	Geocoding is performed in ArcGIS Pro.
56.8445	-6.24232	01/29/2018	02/04/2018	6586	MRT00669	Marine Harvest (Scotland) Ltd	Loch Greshornish	≥750g	2kg	1.03	anaemia	It was reported that lice skirts on site had a lot of natural growth which caused water quality issues leading to poor gill health and anaemia and increased mortalities. The skirts have been removed and in Feb the whole site had a fw treatment for the gill issues. Mort levels have since decreased.	PSI case 20180269 Mort levels currently low at 0.38% for wk22 (2018) and 0.22% wk 23 (2018). Fell to 0.78%/site/wk in wk13 2018(26th March)	SAL	Data is adapted from the Scottish Government website and is accessible at https://www.gov.scot/publications/fish-health-inspectorate-mortality-information/	Geocoding is performed in ArcGIS Pro.
57.8701	-3.04855	02/05/2018	02/11/2018	7293	MRT00670	Marine Harvest (Scotland) Ltd	Loch Greshornish	≥750g	2kg	1.16	anaemia	It was reported that lice skirts on site had a lot of natural growth which caused water quality issues leading to poor gill health and anaemia and increased mortalities. The skirts have been removed and in Feb the whole site had a fw treatment for the gill issues. Mort levels have since decreased.	PSI case 20180269 Mort levels currently low at 0.38% for wk22 (2018) and 0.22% wk 23 (2018). Fell to 0.78%/site/wk in wk13 2018(26th March)	SAL	Data is adapted from the Scottish Government website and is accessible at https://www.gov.scot/publications/fish-health-inspectorate-mortality-information/	Geocoding is performed in ArcGIS Pro.
57.7112	-2.77665	02/12/2018	02/18/2018	9547	MRT00671	Marine Harvest (Scotland) Ltd	Loch Greshornish	≥750g	2kg	1.53	anaemia	It was reported that lice skirts on site had a lot of natural growth which caused water quality issues leading to poor gill health and anaemia and increased mortalities. The skirts have been removed and in Feb the whole site had a fw treatment for the gill issues. Mort levels have since decreased.	PSI case 20180269 Mort levels currently low at 0.38% for wk22 (2018) and 0.22% wk 23 (2018). Fell to 0.78%/site/wk in wk13 2018(26th March)	SAL	Data is adapted from the Scottish Government website and is accessible at https://www.gov.scot/publications/fish-health-inspectorate-mortality-information/	Geocoding is performed in ArcGIS Pro.
56.8196	-2.3975	02/19/2018	02/25/2018	9033	MRT00672	Marine Harvest (Scotland) Ltd	Loch Greshornish	≥750g	3kg	1.47	anaemia	It was reported that lice skirts on site had a lot of natural growth which caused water quality issues leading to poor gill health and anaemia and increased mortalities. The skirts have been removed and in Feb the whole site had a fw treatment for the gill issues. Mort levels have since decreased.	PSI case 20180269 Mort levels currently low at 0.38% for wk22 (2018) and 0.22% wk 23 (2018). Fell to 0.78%/site/wk in wk13 2018(26th March)	SAL	Data is adapted from the Scottish Government website and is accessible at https://www.gov.scot/publications/fish-health-inspectorate-mortality-information/	Geocoding is performed in ArcGIS Pro.
55.8126	-6.18106	02/26/2018	03/04/2018	7483	MRT00673	Marine Harvest (Scotland) Ltd	Loch Greshornish	≥750g	3kg	1.41	anaemia	It was reported that lice skirts on site had a lot of natural growth which caused water quality issues leading to poor gill health and anaemia and increased mortalities. The skirts have been removed and in Feb the whole site had a fw treatment for the gill issues. Mort levels have since decreased.	PSI case 20180269 Mort levels currently low at 0.38% for wk22 (2018) and 0.22% wk 23 (2018). Fell to 0.78%/site/wk in wk13 2018(26th March)	SAL	Data is adapted from the Scottish Government website and is accessible at https://www.gov.scot/publications/fish-health-inspectorate-mortality-information/	Geocoding is performed in ArcGIS Pro.
57.6584	-5.37253	03/05/2018	03/11/2018	7193	MRT00674	Marine Harvest (Scotland) Ltd	Loch Greshornish	≥750g	3kg	1.37	anaemia	It was reported that lice skirts on site had a lot of natural growth which caused water quality issues leading to poor gill health and anaemia and increased mortalities. The skirts have been removed and in Feb the whole site had a fw treatment for the gill issues. Mort levels have since decreased.	PSI case 20180269 Mort levels currently low at 0.38% for wk22 (2018) and 0.22% wk 23 (2018). Fell to 0.78%/site/wk in wk13 2018(26th March)	SAL	Data is adapted from the Scottish Government website and is accessible at https://www.gov.scot/publications/fish-health-inspectorate-mortality-information/	Geocoding is performed in ArcGIS Pro.
56.8754	-2.47662	03/12/2018	03/18/2018	5615	MRT00675	Marine Harvest (Scotland) Ltd	Loch Greshornish	≥750g	3kg	1.08	anaemia	It was reported that lice skirts on site had a lot of natural growth which caused water quality issues leading to poor gill health and anaemia and increased mortalities. The skirts have been removed and in Feb the whole site had a fw treatment for the gill issues. Mort levels have since decreased.	PSI case 20180269 Mort levels currently low at 0.38% for wk22 (2018) and 0.22% wk 23 (2018). Fell to 0.78%/site/wk in wk13 2018(26th March)	SAL	Data is adapted from the Scottish Government website and is accessible at https://www.gov.scot/publications/fish-health-inspectorate-mortality-information/	Geocoding is performed in ArcGIS Pro.
57.6929	-6.21237	03/19/2018	03/25/2018	14538	MRT00676	Marine Harvest (Scotland) Ltd	Loch Greshornish	≥750g	3kg	2.84	anaemia	It was reported that lice skirts on site had a lot of natural growth which caused water quality issues leading to poor gill health and anaemia and increased mortalities. The skirts have been removed and in Feb the whole site had a fw treatment for the gill issues. Mort levels have since decreased.	PSI case 20180269 Mort levels currently low at 0.38% for wk22 (2018) and 0.22% wk 23 (2018). Fell to 0.78%/site/wk in wk13 2018(26th March)	SAL	Data is adapted from the Scottish Government website and is accessible at https://www.gov.scot/publications/fish-health-inspectorate-mortality-information/	Geocoding is performed in ArcGIS Pro.
56.9605	-5.70729	03/19/2018	03/25/2018	10546	MRT00677	Marine Harvest (Scotland) Ltd	Hellisay	<750g	102g	3.48	Physical damage	Physical damage following March storms. Mort figures have returned to normal and were reported as 0.07% for site for week 22 (WB22/5/18) and 0.07% (WB23 4/6/18).		SAL	Data is adapted from the Scottish Government website and is accessible at https://www.gov.scot/publications/fish-health-inspectorate-mortality-information/	Geocoding is performed in ArcGIS Pro.
57.1538	-5.94496	03/26/2018	04/01/2018	38093	MRT00678	Marine Harvest (Scotland) Ltd	Hellisay	<750g	109g	13.01	Physical damage	Physical damage following March storms. Mort figures have returned to normal and were reported as 0.07% for site for week 22 (WB22/5/18) and 0.07% (WB23 4/6/18).		SAL	Data is adapted from the Scottish Government website and is accessible at https://www.gov.scot/publications/fish-health-inspectorate-mortality-information/	Geocoding is performed in ArcGIS Pro.
57.3967	-6.19168	02/19/2018	02/25/2018	1955	MRT00679	Marine Harvest (Scotland) Ltd	MacLean's Nose	≥750g	3kg	1.3	CMS	P Skyensis also diagnosed on site in January.	Mort levels are now low at 0.08% for the site WB 28/5/18 and 0.18% WB4/6/18	SAL	Data is adapted from the Scottish Government website and is accessible at https://www.gov.scot/publications/fish-health-inspectorate-mortality-information/	Geocoding is performed in ArcGIS Pro.
57.2406	-5.60915	03/05/2018	03/11/2018	2345	MRT00680	Marine Harvest (Scotland) Ltd	MacLean's Nose	≥750g	3kg	1.09	CMS	P Skyensis also diagnosed on site in January.	Mort levels are now low at 0.08% for the site WB 28/5/18 and 0.18% WB4/6/18	SAL	Data is adapted from the Scottish Government website and is accessible at https://www.gov.scot/publications/fish-health-inspectorate-mortality-information/	Geocoding is performed in ArcGIS Pro.
53.9239	-2.71992	03/26/2018	04/01/2018	4812	MRT00681	Marine Harvest (Scotland) Ltd	MacLean's Nose	≥750g	3kg	2.28	CMS	P Skyensis also diagnosed on site in January.	Mort levels are now low at 0.08% for the site WB 28/5/18 and 0.18% WB4/6/18	SAL	Data is adapted from the Scottish Government website and is accessible at https://www.gov.scot/publications/fish-health-inspectorate-mortality-information/	Geocoding is performed in ArcGIS Pro.
57.4038	-6.24789	06/05/2018	06/07/2018	127503	MRT00682	Finfish Ltd	Inverpolly	<750g	0.2g	6.15	Gill issues	Ambient water temp 21oc able to reduce to 10-15oc in yolk sac fry. This 2019 Q2 batch were at first feeding stage and transferred into the first feeding tanks. However the water temp only reduced to 17oc. Issues with Flavobacterium, costia and fungus. Gill lesions observed by histo. Awaiting salmon gill pox PCR results. Given 10 day treatment of Flofenical and 4x formalin and pyceze treatments. N…	Contacted site manager and informed mort level back to normal; 0.005%/day/site. Mort levels had returned to normal on 9/6/18.	SAL	Data is adapted from the Scottish Government website and is accessible at https://www.gov.scot/publications/fish-health-inspectorate-mortality-information/	Geocoding is performed in ArcGIS Pro.
57.8023	-5.90455	05/17/2018	05/24/2018	9400	MRT00683	Marine Harvest (Scotland) Ltd	Scotasay	≥750g	2kg	1.33	Post treatment	6 Cages extended salmosan treatment (4 hours)Mortalities observed in 2 cages. (6700 in one and 2700 in the other). Enclosed tarp treatment. Oxygen and Ph levels monitored during treatment and remained within required parameters. Within two days post treatment the mort levels were back to normal. Vet visited and took samples but no underlying issues found. Morts removed by Billy Bowie.	Site manager contacted. Mort levels have droped to 0.13%/site/wk.	SAL	Data is adapted from the Scottish Government website and is accessible at https://www.gov.scot/publications/fish-health-inspectorate-mortality-information/	Geocoding is performed in ArcGIS Pro.
57.2285	-2.3956	06/11/2018	06/17/2018	177275	MRT00684	Scottish Sea Farms Ltd	Knock	1st feed to 5g	2.8g	13.12	Stress induced by high temperature	Transfer of fish to larger tanks to reduce stocking density. Oxygen increased	Mortalities dropped back below reporting level.	SAL	Data is adapted from the Scottish Government website and is accessible at https://www.gov.scot/publications/fish-health-inspectorate-mortality-information/	Geocoding is performed in ArcGIS Pro.
57.7574	-6.09082	05/28/2018	06/03/2018	1010	MRT00685	The Scottish Salmon Company	Langass Hatchery	≥750g	11kg	22.47	Drop in water quality, spike in temperatures up to 25degreesC	Plan to install chillers to have the ability to reduce water temperatures in the future.	Morts below reporting level by wk 24	SAL	Data is adapted from the Scottish Government website and is accessible at https://www.gov.scot/publications/fish-health-inspectorate-mortality-information/	Geocoding is performed in ArcGIS Pro.
56.8705	-5.77376	06/04/2018	06/10/2018	1021	MRT00686	The Scottish Salmon Company	Langass Hatchery	≥750g	11kg	18.78	Drop in water quality, spike in temperatures up to 25degreesC	Plan to install chillers to have the ability to reduce water temperatures in the future.	Morts below reporting level by wk 24	SAL	Data is adapted from the Scottish Government website and is accessible at https://www.gov.scot/publications/fish-health-inspectorate-mortality-information/	Geocoding is performed in ArcGIS Pro.
57.8255	-5.415	06/04/2018	06/10/2018	1256	MRT00687	The Scottish Salmon Company	Taranaish	≥750g	2.7kg	1.3	Clinical AGD	Ongoing issue, diagnosed with clinical AGD and treated with peroxide week 25		SAL	Data is adapted from the Scottish Government website and is accessible at https://www.gov.scot/publications/fish-health-inspectorate-mortality-information/	Geocoding is performed in ArcGIS Pro.
56.7844	-5.49938	06/11/2018	06/17/2018	3621	MRT00688	The Scottish Salmon Company	Taranaish	≥750g	2.7kg	1.76	Clinical AGD	Ongoing issue, diagnosed with clinical AGD and treated with peroxide week 25		SAL	Data is adapted from the Scottish Government website and is accessible at https://www.gov.scot/publications/fish-health-inspectorate-mortality-information/	Geocoding is performed in ArcGIS Pro.
56.8771	-5.85133	06/18/2018	06/24/2018	25681	MRT00689	The Scottish Salmon Company	Taranaish	≥750g	2.7kg	4.02	Clinical AGD	Ongoing issue, diagnosed with clinical AGD and treated with peroxide week 25		SAL	Data is adapted from the Scottish Government website and is accessible at https://www.gov.scot/publications/fish-health-inspectorate-mortality-information/	Geocoding is performed in ArcGIS Pro.
57.1135	-2.61624	06/25/2018	07/01/2018	9874	MRT00690	The Scottish Salmon Company	Taranaish	≥750g	2.7kg	3.77	Clinical AGD	Ongoing issue, diagnosed with clinical AGD and treated with peroxide week 25		SAL	Data is adapted from the Scottish Government website and is accessible at https://www.gov.scot/publications/fish-health-inspectorate-mortality-information/	Geocoding is performed in ArcGIS Pro.
57.2418	-2.75389	06/04/2018	06/10/2018	12548	MRT00691	The Scottish Salmon Company	Kinlochmoidart Hatchery	5g to smolting	8g	2.58	ERM, stress from spikes in water temperatures	Treated with antibiotics		SAL	Data is adapted from the Scottish Government website and is accessible at https://www.gov.scot/publications/fish-health-inspectorate-mortality-information/	Geocoding is performed in ArcGIS Pro.
57.4396	-5.51871	06/11/2018	06/17/2018	12364	MRT00692	The Scottish Salmon Company	Kinlochmoidart Hatchery	5g to smolting	9g	2.46	ERM, stress from spikes in water temperatures	Treated with antibiotics		SAL	Data is adapted from the Scottish Government website and is accessible at https://www.gov.scot/publications/fish-health-inspectorate-mortality-information/	Geocoding is performed in ArcGIS Pro.
57.2563	-2.61723	06/25/2018	07/01/2018	9500	MRT00693	The Scottish Salmon Company	Kinlochmoidart Hatchery	5g to smolting	10g	1.69	ERM, stress from spikes in water temperatures	Treated with antibiotics		SAL	Data is adapted from the Scottish Government website and is accessible at https://www.gov.scot/publications/fish-health-inspectorate-mortality-information/	Geocoding is performed in ArcGIS Pro.
56.9907	-5.38756	06/04/2018	06/10/2018	131000	MRT00694	Lakeland (Cairndow) Ltd	Cairndow Hatchery	1st feed to 5g and 5g to smolting	1g to 30g	4	Poor water quality and high water temperatures	Lack of rainfall caused lack of fw on site, resulting in re using water in a system not purpose built for recirc.		SAL	Data is adapted from the Scottish Government website and is accessible at https://www.gov.scot/publications/fish-health-inspectorate-mortality-information/	Geocoding is performed in ArcGIS Pro.
55.9117	-2.87311	06/11/2018	06/17/2018	84000	MRT00695	Lakeland (Cairndow) Ltd	Cairndow Hatchery	1st feed to 5g and 5g to smolting	1g to 30g	2.48	Poor water quality and high water temperatures	Lack of rainfall caused lack of fw on site, resulting in re using water in a system not purpose built for recirc. Moved 295k fish off site to reduce the amount of water having to be reused.		SAL	Data is adapted from the Scottish Government website and is accessible at https://www.gov.scot/publications/fish-health-inspectorate-mortality-information/	Geocoding is performed in ArcGIS Pro.
57.5913	-6.05166	06/25/2018	07/01/2018	27000	MRT00696	Lakeland (Cairndow) Ltd	Cairndow Hatchery	1st feed to 5g and 5g to smolting	1g to 30g	1.7	Poor water quality and high water temperatures	Lack of rainfall caused lack of fw on site, resulting in re using water in a system not purpose built for recirc. Moved 91k fish off site to reduce the amount of water having to be reused.		SAL	Data is adapted from the Scottish Government website and is accessible at https://www.gov.scot/publications/fish-health-inspectorate-mortality-information/	Geocoding is performed in ArcGIS Pro.
55.8011	-2.38144	07/02/2018	07/08/2018	272000	MRT00697	Lakeland (Cairndow) Ltd	Cairndow Hatchery	1st feed to 5g and 5g to smolting	1g to 30g	2.2	Poor water quality and high water temperatures	Lack of rainfall caused lack of fw on site, resulting in re using water in a system not purpose built for recirc. Moved ~750k fish off site to reduce the amount of water having to be reused. Inspected by operators health team wk beg wk 28 and fish arelooking much better. Rain forecast and hope to completely stop reusing water this week. Expected to fall back below reporting levels this week.		SAL	Data is adapted from the Scottish Government website and is accessible at https://www.gov.scot/publications/fish-health-inspectorate-mortality-information/	Geocoding is performed in ArcGIS Pro.
56.7487	-5.78351	07/02/2018	07/08/2018	150000	MRT00698	Cooke Aquaculture (Freshwater) Ltd	Loch Garasdale	5g to smolting	5g	19	Transfer problems, high water temps	Consignment of fish moved to site from Cairndow following water supply issues. Water temperature was high and road accident meant trucks were delayed getting to destination and fish were in transport longer than expected, resulting in this mortality event post transfer. Mortalities all removed from site successfully and fish looking good this week. Expected to fall below reporting level this week.		SAL	Data is adapted from the Scottish Government website and is accessible at https://www.gov.scot/publications/fish-health-inspectorate-mortality-information/	Geocoding is performed in ArcGIS Pro.
56.7111	-5.89246	07/02/2018	07/08/2018	12500	MRT00699	The Scottish Salmon Company	Taranaish	≥750g	2.7kg	1.09	Clinical AGD	Ongoing issue, treated with peroxide and will be harvesting	No further action, mortalities reducing post treatment	SAL	Data is adapted from the Scottish Government website and is accessible at https://www.gov.scot/publications/fish-health-inspectorate-mortality-information/	Geocoding is performed in ArcGIS Pro.
53.9114	-5.869	07/09/2018	07/15/2018	12500	MRT00700	The Scottish Salmon Company	Taranaish	≥750g	2.7kg	1.01	Clinical AGD	Ongoing issue, treated with peroxide and will be harvesting	No further action, mortalities reducing post treatment	SAL	Data is adapted from the Scottish Government website and is accessible at https://www.gov.scot/publications/fish-health-inspectorate-mortality-information/	Geocoding is performed in ArcGIS Pro.
56.8377	-2.67107	07/02/2018	07/08/2018	36000	MRT00701	The Scottish Salmon Company	Kinlochmoidart Hatchery	5g to smolting	10-12g	1.48	ERM, stress from spikes in water temperatures	Second antibiotic treatment administered and mortalities now below reporting levels. Plan to cull some of the worst affected tanks	No further action, mortalities reducing post treatment and mortality level has reduced below reporting level for the following week	SAL	Data is adapted from the Scottish Government website and is accessible at https://www.gov.scot/publications/fish-health-inspectorate-mortality-information/	Geocoding is performed in ArcGIS Pro.
57.8589	-5.91113	07/23/2018	07/29/2018	34800	MRT00702	The Scottish Salmon Company	Outer Eport	≥750g	3.2kg	4.04	Gill disease.	Fish treated recently with peroxide.	Site to be inspected	SAL	Data is adapted from the Scottish Government website and is accessible at https://www.gov.scot/publications/fish-health-inspectorate-mortality-information/	Geocoding is performed in ArcGIS Pro.
55.8317	-5.33551	08/06/2018	08/12/2018	19000	MRT00703	Marine Harvest (Scotland) Ltd	Ornish	≥750g	3.5kg	1.92	Post treatment	during/post thermolicer treatment	No further action	SAL	Data is adapted from the Scottish Government website and is accessible at https://www.gov.scot/publications/fish-health-inspectorate-mortality-information/	Geocoding is performed in ArcGIS Pro.
56.9909	-5.31989	06/18/2018	06/24/2018	3236	MRT00704	Cooke Aquaculture Scotland Ltd	Djubawick	≥750g	Harvest	1.23	CMS	Harvesting	Inspection due W/B20/8/18 or 27/8/18	SAL	Data is adapted from the Scottish Government website and is accessible at https://www.gov.scot/publications/fish-health-inspectorate-mortality-information/	Geocoding is performed in ArcGIS Pro.
57.7833	-5.49237	07/02/2018	07/08/2018	3861	MRT00705	Cooke Aquaculture Scotland Ltd	Djubawick	≥750g	Harvest	1.58	CMS	Harvesting	Inspection due W/B20/8/18 or 27/8/18	SAL	Data is adapted from the Scottish Government website and is accessible at https://www.gov.scot/publications/fish-health-inspectorate-mortality-information/	Geocoding is performed in ArcGIS Pro.
56.0692	-5.69821	07/09/2018	07/15/2018	3785	MRT00706	Cooke Aquaculture Scotland Ltd	Djubawick	≥750g	Harvest	1.68	CMS	Harvesting	Inspection due W/B20/8/18 or 27/8/18	SAL	Data is adapted from the Scottish Government website and is accessible at https://www.gov.scot/publications/fish-health-inspectorate-mortality-information/	Geocoding is performed in ArcGIS Pro.
57.7652	-6.14277	07/16/2018	07/22/2018	4144	MRT00707	Cooke Aquaculture Scotland Ltd	Djubawick	≥750g	Harvest	1.87	CMS	Harvesting	Inspection due W/B20/8/18 or 27/8/18	SAL	Data is adapted from the Scottish Government website and is accessible at https://www.gov.scot/publications/fish-health-inspectorate-mortality-information/	Geocoding is performed in ArcGIS Pro.
56.9645	-6.2243	07/23/2018	07/29/2018	4463	MRT00708	Cooke Aquaculture Scotland Ltd	Djubawick	≥750g	Harvest	2.05	CMS	Harvesting	Inspection due W/B20/8/18 or 27/8/18	SAL	Data is adapted from the Scottish Government website and is accessible at https://www.gov.scot/publications/fish-health-inspectorate-mortality-information/	Geocoding is performed in ArcGIS Pro.
53.8929	-6.00738	07/30/2018	08/05/2018	4040	MRT00709	Cooke Aquaculture Scotland Ltd	Djubawick	≥750g	5.8Kg	2.36	CMS	Harvesting	Inspection due W/B20/8/18 or 27/8/18	SAL	Data is adapted from the Scottish Government website and is accessible at https://www.gov.scot/publications/fish-health-inspectorate-mortality-information/	Geocoding is performed in ArcGIS Pro.
57.2047	-3.09709	07/23/2018	07/29/2018	2572	MRT00710	Cooke Aquaculture Scotland Ltd	Bastaness	≥750g	6.2Kg	1.26	CMS	Harvesting	Inspection due W/B20/8/18 or 27/8/18	SAL	Data is adapted from the Scottish Government website and is accessible at https://www.gov.scot/publications/fish-health-inspectorate-mortality-information/	Geocoding is performed in ArcGIS Pro.
57.5334	-5.68357	06/04/2018	06/10/2018	2209	MRT00711	Cooke Aquaculture Scotland Ltd	Bow of Hascosay	≥750g	Harvest	1.09	CMS	Harvesting	No further action - site fallow end of week 31	SAL	Data is adapted from the Scottish Government website and is accessible at https://www.gov.scot/publications/fish-health-inspectorate-mortality-information/	Geocoding is performed in ArcGIS Pro.
57.714	-6.11786	06/11/2018	06/17/2018	2438	MRT00712	Cooke Aquaculture Scotland Ltd	Bow of Hascosay	≥750g	Harvest	1.42	CMS	Harvesting	No further action - site fallow end of week 31	SAL	Data is adapted from the Scottish Government website and is accessible at https://www.gov.scot/publications/fish-health-inspectorate-mortality-information/	Geocoding is performed in ArcGIS Pro.
56.1392	-3.13305	06/18/2018	06/24/2018	3643	MRT00713	Cooke Aquaculture Scotland Ltd	Bow of Hascosay	≥750g	Harvest	2.15	CMS	Harvesting	No further action - site fallow end of week 31	SAL	Data is adapted from the Scottish Government website and is accessible at https://www.gov.scot/publications/fish-health-inspectorate-mortality-information/	Geocoding is performed in ArcGIS Pro.
57.7681	-5.41635	06/25/2018	07/01/2018	1512	MRT00714	Cooke Aquaculture Scotland Ltd	Bow of Hascosay	≥750g	Harvest	1.01	CMS	Harvesting	No further action - site fallow end of week 31	SAL	Data is adapted from the Scottish Government website and is accessible at https://www.gov.scot/publications/fish-health-inspectorate-mortality-information/	Geocoding is performed in ArcGIS Pro.
56.15	-2.51586	07/02/2018	07/08/2018	1615	MRT00715	Cooke Aquaculture Scotland Ltd	Bow of Hascosay	≥750g	Harvest	1.4	CMS	Harvesting	No further action - site fallow end of week 31	SAL	Data is adapted from the Scottish Government website and is accessible at https://www.gov.scot/publications/fish-health-inspectorate-mortality-information/	Geocoding is performed in ArcGIS Pro.
56.7327	-2.63398	07/09/2018	07/15/2018	1347	MRT00716	Cooke Aquaculture Scotland Ltd	Bow of Hascosay	≥750g	Harvest	1.61	CMS	Harvesting	No further action - site fallow end of week 31	SAL	Data is adapted from the Scottish Government website and is accessible at https://www.gov.scot/publications/fish-health-inspectorate-mortality-information/	Geocoding is performed in ArcGIS Pro.
57.2791	-3.00471	07/16/2018	07/22/2018	1131	MRT00717	Cooke Aquaculture Scotland Ltd	Bow of Hascosay	≥750g	Harvest	1.85	CMS	Harvesting	No further action - site fallow end of week 31	SAL	Data is adapted from the Scottish Government website and is accessible at https://www.gov.scot/publications/fish-health-inspectorate-mortality-information/	Geocoding is performed in ArcGIS Pro.
56.8716	-5.41731	07/23/2018	07/29/2018	794	MRT00718	Cooke Aquaculture Scotland Ltd	Bow of Hascosay	≥750g	Harvest	1.56	CMS	Harvesting	No further action - site fallow end of week 31	SAL	Data is adapted from the Scottish Government website and is accessible at https://www.gov.scot/publications/fish-health-inspectorate-mortality-information/	Geocoding is performed in ArcGIS Pro.
57.1902	-2.94378	07/30/2018	08/05/2018	836	MRT00719	Cooke Aquaculture Scotland Ltd	Bow of Hascosay	≥750g	Harvest	2.44	CMS	Harvesting	No further action - site fallow end of week 31	SAL	Data is adapted from the Scottish Government website and is accessible at https://www.gov.scot/publications/fish-health-inspectorate-mortality-information/	Geocoding is performed in ArcGIS Pro.
56.1098	-6.26418	05/28/2018	06/03/2018	2998	MRT00720	Cooke Aquaculture Scotland Ltd	Sandwick	≥750g	Harvest	1.42	CMS	Harvesting	No further action at this time, but will monitor	SAL	Data is adapted from the Scottish Government website and is accessible at https://www.gov.scot/publications/fish-health-inspectorate-mortality-information/	Geocoding is performed in ArcGIS Pro.
57.1618	-6.26293	06/04/2018	06/10/2018	1389	MRT00721	Cooke Aquaculture Scotland Ltd	Sandwick	≥750g	Harvest	1.02	CMS	Harvesting	No further action at this time, but will monitor	SAL	Data is adapted from the Scottish Government website and is accessible at https://www.gov.scot/publications/fish-health-inspectorate-mortality-information/	Geocoding is performed in ArcGIS Pro.
55.7199	-6.24503	05/28/2018	06/03/2018	253	MRT00722	Cooke Aquaculture Scotland Ltd	Turness	≥750g	11Kg	2.51	CMS	No action - broodstock	Inspection due W/B20/8/18 or 27/8/18	SAL	Data is adapted from the Scottish Government website and is accessible at https://www.gov.scot/publications/fish-health-inspectorate-mortality-information/	Geocoding is performed in ArcGIS Pro.
57.4915	-5.29953	06/25/2018	07/01/2018	261	MRT00723	Cooke Aquaculture Scotland Ltd	Turness	≥750g	11Kg	2.55	CMS	No action - broodstock	Inspection due W/B20/8/18 or 27/8/18	SAL	Data is adapted from the Scottish Government website and is accessible at https://www.gov.scot/publications/fish-health-inspectorate-mortality-information/	Geocoding is performed in ArcGIS Pro.
57.8756	-3.02626	07/02/2018	07/08/2018	103	MRT00724	Cooke Aquaculture Scotland Ltd	Turness	≥750g	11Kg	1.23	CMS	No action - broodstock	Inspection due W/B20/8/18 or 27/8/18	SAL	Data is adapted from the Scottish Government website and is accessible at https://www.gov.scot/publications/fish-health-inspectorate-mortality-information/	Geocoding is performed in ArcGIS Pro.
56.9294	-2.86459	07/16/2018	07/22/2018	174	MRT00725	Cooke Aquaculture Scotland Ltd	Turness	≥750g	11Kg	2.12	CMS	No action - broodstock	Inspection due W/B20/8/18 or 27/8/18	SAL	Data is adapted from the Scottish Government website and is accessible at https://www.gov.scot/publications/fish-health-inspectorate-mortality-information/	Geocoding is performed in ArcGIS Pro.
57.4319	-5.75519	07/30/2018	08/05/2018	97	MRT00726	Cooke Aquaculture Scotland Ltd	Turness	≥750g	11Kg	2.57	CMS	No action - broodstock	Inspection due W/B20/8/18 or 27/8/18	SAL	Data is adapted from the Scottish Government website and is accessible at https://www.gov.scot/publications/fish-health-inspectorate-mortality-information/	Geocoding is performed in ArcGIS Pro.
56.8439	-5.77458	06/25/2018	07/01/2018	2148	MRT00727	Cooke Aquaculture Scotland Ltd	Bay of Vady	≥750g	Harvest	1.01	Gill issues	Harvesting	No further action - site harvesting	SAL	Data is adapted from the Scottish Government website and is accessible at https://www.gov.scot/publications/fish-health-inspectorate-mortality-information/	Geocoding is performed in ArcGIS Pro.
57.5732	-5.22414	07/16/2018	07/22/2018	2257	MRT00728	Cooke Aquaculture Scotland Ltd	Bay of Vady	≥750g	4.5kg	1.14	Complex gill issues	Fish have been diagnosed with AGD, pox virus, branchiomonas and damage on gills from jellyfish and plankton also observed. Further treatments have not been performed due to poor gill conditon - accelerated harvest, hope to be fallow by end of August.	No further action - accelerated harvest and soon be fallow	SAL	Data is adapted from the Scottish Government website and is accessible at https://www.gov.scot/publications/fish-health-inspectorate-mortality-information/	Geocoding is performed in ArcGIS Pro.
57.2321	-6.13233	07/23/2018	07/29/2018	2417	MRT00729	Cooke Aquaculture Scotland Ltd	Bay of Vady	≥750g	4.5kg	1.23	Complex gill issues	Fish have been diagnosed with AGD, pox virus, branchiomonas and damage on gills from jellyfish and plankton also observed. Further treatments have not been performed due to poor gill conditon - accelerated harvest, hope to be fallow by end of August.	No further action - accelerated harvest and soon be fallow	SAL	Data is adapted from the Scottish Government website and is accessible at https://www.gov.scot/publications/fish-health-inspectorate-mortality-information/	Geocoding is performed in ArcGIS Pro.
55.737	-5.91724	07/30/2018	08/05/2018	4020	MRT00730	Cooke Aquaculture Scotland Ltd	Bay of Vady	≥750g	4.6Kg	2.07	Complex gill issues	Fish have been diagnosed with AGD, pox virus, branchiomonas and damage on gills from jellyfish and plankton also observed. Further treatments have not been performed due to poor gill conditon - accelerated harvest, hope to be fallow by end of August.	No further action - accelerated harvest and soon be fallow	SAL	Data is adapted from the Scottish Government website and is accessible at https://www.gov.scot/publications/fish-health-inspectorate-mortality-information/	Geocoding is performed in ArcGIS Pro.
57.2163	-2.30962	07/23/2018	07/29/2018	2850	MRT00731	Cooke Aquaculture Scotland Ltd	Kirk Noust	<750g	500g	1.14	Gill issues	Peroxide treatment administered wk 32	No further action at this time, but will monitor	SAL	Data is adapted from the Scottish Government website and is accessible at https://www.gov.scot/publications/fish-health-inspectorate-mortality-information/	Geocoding is performed in ArcGIS Pro.
57.6987	-5.99978	07/30/2018	08/05/2018	3058	MRT00732	The Scottish Salmon Company	Outer Eport	≥750g	3.2Kg	2.07	Gill disease	Looking at treatment options	FHI to inspect Wk 33	SAL	Data is adapted from the Scottish Government website and is accessible at https://www.gov.scot/publications/fish-health-inspectorate-mortality-information/	Geocoding is performed in ArcGIS Pro.
56.1693	-5.80265	07/30/2018	08/05/2018	14562	MRT00733	The Scottish Salmon Company	Bagh Chlann Neill (Grimsay)	≥750g	5Kg	1.68	Predator damage		No further action at this time, but will monitor	SAL	Data is adapted from the Scottish Government website and is accessible at https://www.gov.scot/publications/fish-health-inspectorate-mortality-information/	Geocoding is performed in ArcGIS Pro.
57.2656	-2.30438	07/30/2018	08/05/2018	36214	MRT00734	The Scottish Salmon Company	Taranaish	≥750g	4.3Kg	1.82	AGD/Gill health	Harvesting and looking at treatment options	Site inspected week 32	SAL	Data is adapted from the Scottish Government website and is accessible at https://www.gov.scot/publications/fish-health-inspectorate-mortality-information/	Geocoding is performed in ArcGIS Pro.
53.9086	-3.03557	07/30/2018	08/05/2018	2105	MRT00735	The Scottish Salmon Company	Vuia Mor	≥750g	4.2Kg	5.93	Clinical anaemia	Accelerated harvest on worst affected cages. To decide on best sea lice treatment which will not increase stress on fish	FHI to inspect Wk 33	SAL	Data is adapted from the Scottish Government website and is accessible at https://www.gov.scot/publications/fish-health-inspectorate-mortality-information/	Geocoding is performed in ArcGIS Pro.
57.1892	-2.32782	08/06/2018	08/12/2018	4506	MRT00736	The Scottish Salmon Company	Vuia Mor	≥750g	4.1Kg	13.3	Clinical anaemia	Accelerated harvest on worst affected cages. Site should be empty net week	Diagnostic samples taken by FHI on 13/8/18	SAL	Data is adapted from the Scottish Government website and is accessible at https://www.gov.scot/publications/fish-health-inspectorate-mortality-information/	Geocoding is performed in ArcGIS Pro.
56.2216	-5.79029	08/06/2018	08/12/2018	684	MRT00738	Wester Ross Fisheries Ltd	Ardessie A	≥750g	800g	1.26	PD	PD diagnosed by FVG mid May at the time morts peaked at 0.8%, starting to rise in last 3 weeks mostly poor doing PD affected fish. FVG to visit again this week.	FHI to monitor	SAL	Data is adapted from the Scottish Government website and is accessible at https://www.gov.scot/publications/fish-health-inspectorate-mortality-information/	Geocoding is performed in ArcGIS Pro.
57.6537	-2.67389	08/06/2018	08/12/2018	1159	MRT00739	Wester Ross Fisheries Ltd	Ardessie B	≥750g	800g	1.27	PD	PD diagnosed by FVG mid May at the time morts peaked at 0.8%, starting to rise in last 3 weeks mostly poor doing PD affected fish. FVG to visit again this week.	FHI to monitor	SAL	Data is adapted from the Scottish Government website and is accessible at https://www.gov.scot/publications/fish-health-inspectorate-mortality-information/	Geocoding is performed in ArcGIS Pro.
55.8231	-5.18633	08/06/2018	08/12/2018	3547	MRT00743	Cooke Aquaculture Scotland Ltd	Bay of Vady	≥750g	4.5kg	1.87	Complex gill issues	Fish have been diagnosed with AGD, pox virus, branchiomonas and damage on gills from jellyfish and plankton also observed. Further treatments have not been performed due to poor gill conditon - accelerated harvest, hope to be fallow by end of August.	No further action - accelerated harvest and soon be fallow	SAL	Data is adapted from the Scottish Government website and is accessible at https://www.gov.scot/publications/fish-health-inspectorate-mortality-information/	Geocoding is performed in ArcGIS Pro.
56.2648	-5.20922	08/14/2018	08/15/2018	520171	MRT00744	Marine Harvest (Scotland) Ltd	Inchmore	5g to smolting		28	Oxygen supply failure	Attempting to get in contact with company	No further action	SAL	Data is adapted from the Scottish Government website and is accessible at https://www.gov.scot/publications/fish-health-inspectorate-mortality-information/	Geocoding is performed in ArcGIS Pro.
57.0334	-5.48858	08/20/2018	08/26/2018	11505	MRT00745	Wester Ross Fisheries Ltd	Ardessie A	≥750g	1.4kg	22.9	AGD	Thought mortality was due to PD (diagnosed earlier in the year) however new diagnosis is AGD, thought to have been exacibated by plankton bloom. Peroxide treatment planned asap (most likely to be early next week)	Inspection scheduled for next week (week beginning 27/08/18)	SAL	Data is adapted from the Scottish Government website and is accessible at https://www.gov.scot/publications/fish-health-inspectorate-mortality-information/	Geocoding is performed in ArcGIS Pro.
57.4582	-3.05164	08/20/2018	08/26/2018	17867	MRT00746	Wester Ross Fisheries Ltd	Ardessie B	≥750g	1.4kg	20.7	AGD	Thought mortality was due to PD (diagnosed earlier in the year) however new diagnosis is AGD, thought to have been exacibated by plankton bloom. Peroxide treatment planned asap (most likely to be early next week)	Inspection scheduled for next week (week beginning 27/08/18)	SAL	Data is adapted from the Scottish Government website and is accessible at https://www.gov.scot/publications/fish-health-inspectorate-mortality-information/	Geocoding is performed in ArcGIS Pro.
56.0234	-2.4907	08/20/2018	08/26/2018	48618	MRT00747	Cooke Aquaculture (Freshwater) Ltd	Furnace (FW)	5g to smolting	70g	3.13	Gill Pox Virus	Results taken by the company biologist and confirmed gill pox as the cause. Majority of mortality from 3 tanks.	Site inspected 28/08/2018. Mortality had dropped down since 25/08/18 to 100-200 across site per day. No clinical signs of disease observed. No samples taken.	SAL	Data is adapted from the Scottish Government website and is accessible at https://www.gov.scot/publications/fish-health-inspectorate-mortality-information/	Geocoding is performed in ArcGIS Pro.
57.7495	-5.90199	09/25/2017	10/01/2017	10214	MRT00748	The Scottish Salmon Company	Taranaish	≥750g	960g	1.14	PGD and AGD	Company biologist informed		SAL	Data is adapted from the Scottish Government website and is accessible at https://www.gov.scot/publications/fish-health-inspectorate-mortality-information/	Geocoding is performed in ArcGIS Pro.
53.8844	-2.54852	11/20/2017	11/26/2017	7371	MRT00749	The Scottish Salmon Company	Taranaish	≥750g	2Kg	1.68	PD and handling	Company biologist informed		SAL	Data is adapted from the Scottish Government website and is accessible at https://www.gov.scot/publications/fish-health-inspectorate-mortality-information/	Geocoding is performed in ArcGIS Pro.
56.8685	-5.89756	08/13/2018	08/19/2018	67335	MRT00750	Cooke Aquaculture (Freshwater) Ltd	Furnace (FW)	5g to smolting	70g	4.41	Gill Pox Virus	Results taken by the company biologist and confirmed gill pox as the cause. Majority of mortality from 1 tank.	Mortality figures picked up during site inspection, company had reported the subsequent weeks mortality to FHI. Site inspected 28/08/2018. Mortality had dropped down since 25/08/18 to 100-200 across site per day. No clinical signs of disease observed. No samples taken.	SAL	Data is adapted from the Scottish Government website and is accessible at https://www.gov.scot/publications/fish-health-inspectorate-mortality-information/	Geocoding is performed in ArcGIS Pro.
56.067	-3.0993	08/27/2018	09/02/2018	7516	MRT00751	The Scottish Salmon Company	Vacasay	≥750g	3.1Kg	2.56	Post treatment losses (hydrolicer)		Information collected during site inspection (20180429). No further action as site inspected	SAL	Data is adapted from the Scottish Government website and is accessible at https://www.gov.scot/publications/fish-health-inspectorate-mortality-information/	Geocoding is performed in ArcGIS Pro.
55.9219	-3.1278	08/06/2018	08/06/2018	3929	MRT00752	Cooke Aquaculture Scotland Ltd	Djubawick	≥750g	Harvest	3.2	CMS		Site to be inspected	SAL	Data is adapted from the Scottish Government website and is accessible at https://www.gov.scot/publications/fish-health-inspectorate-mortality-information/	Geocoding is performed in ArcGIS Pro.
55.7515	-2.31124	08/13/2018	08/13/2018	2540	MRT00753	Cooke Aquaculture Scotland Ltd	Djubawick	≥750g	Harvest	2.26	CMS		Site to be inspected	SAL	Data is adapted from the Scottish Government website and is accessible at https://www.gov.scot/publications/fish-health-inspectorate-mortality-information/	Geocoding is performed in ArcGIS Pro.
55.7852	-5.90303	08/20/2018	08/20/2018	2642	MRT00754	Cooke Aquaculture Scotland Ltd	Djubawick	≥750g	Harvest	3.01	CMS		Site inspected 22/8/18 (20180367) - no moribund fish seen	SAL	Data is adapted from the Scottish Government website and is accessible at https://www.gov.scot/publications/fish-health-inspectorate-mortality-information/	Geocoding is performed in ArcGIS Pro.
55.888	-5.60617	08/27/2018	08/27/2018	3828	MRT00755	Cooke Aquaculture Scotland Ltd	Djubawick	≥750g	Harvest	4.49	CMS		Site inspected - NFA, due to fallow	SAL	Data is adapted from the Scottish Government website and is accessible at https://www.gov.scot/publications/fish-health-inspectorate-mortality-information/	Geocoding is performed in ArcGIS Pro.
57.8379	-2.42249	09/03/2018	09/03/2018	2043	MRT00756	Cooke Aquaculture Scotland Ltd	Djubawick	≥750g	Harvest	2.51	CMS	Site due to be fallow within the next 2 weeks	Site inspected - NFA, due to fallow	SAL	Data is adapted from the Scottish Government website and is accessible at https://www.gov.scot/publications/fish-health-inspectorate-mortality-information/	Geocoding is performed in ArcGIS Pro.
56.7269	-5.63223	08/06/2018	08/06/2018	2380	MRT00757	Cooke Aquaculture Scotland Ltd	Bastaness	≥750g	Harvest	1.29	CMS			SAL	Data is adapted from the Scottish Government website and is accessible at https://www.gov.scot/publications/fish-health-inspectorate-mortality-information/	Geocoding is performed in ArcGIS Pro.
57.8651	-5.46882	08/13/2018	08/13/2018	2309	MRT00758	Cooke Aquaculture Scotland Ltd	Bastaness	≥750g	Harvest	1.27	CMS			SAL	Data is adapted from the Scottish Government website and is accessible at https://www.gov.scot/publications/fish-health-inspectorate-mortality-information/	Geocoding is performed in ArcGIS Pro.
55.8201	-5.46852	08/20/2018	08/20/2018	7443	MRT00759	Cooke Aquaculture Scotland Ltd	Bastaness	≥750g	Harvest	4.48	CMS			SAL	Data is adapted from the Scottish Government website and is accessible at https://www.gov.scot/publications/fish-health-inspectorate-mortality-information/	Geocoding is performed in ArcGIS Pro.
57.4471	-6.18222	08/27/2018	08/27/2018	4715	MRT00760	Cooke Aquaculture Scotland Ltd	Bastaness	≥750g	Harvest	3.57	CMS			SAL	Data is adapted from the Scottish Government website and is accessible at https://www.gov.scot/publications/fish-health-inspectorate-mortality-information/	Geocoding is performed in ArcGIS Pro.
53.8247	-2.83953	09/03/2018	09/03/2018	4907	MRT00761	Cooke Aquaculture Scotland Ltd	Bastaness	≥750g	Harvest	5.82	CMS	site now fallow	NFA - site fallow	SAL	Data is adapted from the Scottish Government website and is accessible at https://www.gov.scot/publications/fish-health-inspectorate-mortality-information/	Geocoding is performed in ArcGIS Pro.
57.4718	-6.19255	08/27/2018	08/27/2018	838	MRT00762	Cooke Aquaculture Scotland Ltd	Sandwick	≥750g	Harvest	1.09	CMS, Gill Issues		Site to be inspected week 37	SAL	Data is adapted from the Scottish Government website and is accessible at https://www.gov.scot/publications/fish-health-inspectorate-mortality-information/	Geocoding is performed in ArcGIS Pro.
57.3205	-2.28712	09/03/2018	09/03/2018	3976	MRT00763	Cooke Aquaculture Scotland Ltd	Sandwick	≥750g	Harvest	6.07	CMS, Gill Issues	Site due to be fallow within the next 2 weeks	Site to be inspected week 37	SAL	Data is adapted from the Scottish Government website and is accessible at https://www.gov.scot/publications/fish-health-inspectorate-mortality-information/	Geocoding is performed in ArcGIS Pro.
53.8875	-5.59085	07/30/2018	07/30/2018	3222	MRT00764	Cooke Aquaculture Scotland Ltd	Kirkabister	<750g	0.5Kg	2.54	CMS, Gill Issues			SAL	Data is adapted from the Scottish Government website and is accessible at https://www.gov.scot/publications/fish-health-inspectorate-mortality-information/	Geocoding is performed in ArcGIS Pro.
57.3233	-6.10439	08/06/2018	08/06/2018	2068	MRT00765	Cooke Aquaculture Scotland Ltd	Kirkabister	<750g	0.5Kg	1.67	CMS			SAL	Data is adapted from the Scottish Government website and is accessible at https://www.gov.scot/publications/fish-health-inspectorate-mortality-information/	Geocoding is performed in ArcGIS Pro.
57.6874	-5.27822	08/13/2018	08/13/2018	3211	MRT00766	Cooke Aquaculture Scotland Ltd	Kirkabister	<750g	0.5Kg	2.64	CMS			SAL	Data is adapted from the Scottish Government website and is accessible at https://www.gov.scot/publications/fish-health-inspectorate-mortality-information/	Geocoding is performed in ArcGIS Pro.
55.7155	-6.22531	08/20/2018	08/20/2018	7597	MRT00767	Cooke Aquaculture Scotland Ltd	Kirkabister	<750g	0.5Kg	6.42	CMS			SAL	Data is adapted from the Scottish Government website and is accessible at https://www.gov.scot/publications/fish-health-inspectorate-mortality-information/	Geocoding is performed in ArcGIS Pro.
57.2691	-2.93601	08/27/2018	08/27/2018	5638	MRT00768	Cooke Aquaculture Scotland Ltd	Kirkabister	<750g	0.5Kg	5.09	CMS	site now fallow	NFA - site fallow	SAL	Data is adapted from the Scottish Government website and is accessible at https://www.gov.scot/publications/fish-health-inspectorate-mortality-information/	Geocoding is performed in ArcGIS Pro.
57.006	-2.51335	08/13/2018	08/13/2018	2010	MRT00769	Cooke Aquaculture Scotland Ltd	Bay of Vady	≥750g	Harvest	1.22	Complex gill issues			SAL	Data is adapted from the Scottish Government website and is accessible at https://www.gov.scot/publications/fish-health-inspectorate-mortality-information/	Geocoding is performed in ArcGIS Pro.
57.7305	-5.30124	08/20/2018	08/20/2018	2741	MRT00770	Cooke Aquaculture Scotland Ltd	Bay of Vady	≥750g	Harvest	2.9	Complex gill issues			SAL	Data is adapted from the Scottish Government website and is accessible at https://www.gov.scot/publications/fish-health-inspectorate-mortality-information/	Geocoding is performed in ArcGIS Pro.
57.3299	-2.35138	08/27/2018	08/27/2018	1381	MRT00771	Cooke Aquaculture Scotland Ltd	Bay of Vady	≥750g	Harvest	3.34	Complex gill issues			SAL	Data is adapted from the Scottish Government website and is accessible at https://www.gov.scot/publications/fish-health-inspectorate-mortality-information/	Geocoding is performed in ArcGIS Pro.
56.8421	-2.42532	09/03/2018	09/03/2018	887	MRT00772	Cooke Aquaculture Scotland Ltd	Bay of Vady	≥750g	Harvest	4.95	Complex gill issues	Site now fallow	NFA - site fallow	SAL	Data is adapted from the Scottish Government website and is accessible at https://www.gov.scot/publications/fish-health-inspectorate-mortality-information/	Geocoding is performed in ArcGIS Pro.
57.5331	-2.72847	08/27/2018	09/02/2018	13512	MRT00773	Grieg Seafood Shetland Ltd	Linga (Setterness)	≥750g	4.28Kg	3.24	Complex gill issues, plankton, anaemia	Worst affected cages being harvested out (8/10), will be empty by end of week	Site to be inspected week 37	SAL	Data is adapted from the Scottish Government website and is accessible at https://www.gov.scot/publications/fish-health-inspectorate-mortality-information/	Geocoding is performed in ArcGIS Pro.
53.8498	-3.09242	09/03/2018	09/09/2018	16432	MRT00774	Grieg Seafood Shetland Ltd	Linga (Setterness)	≥750g	4.28Kg	4.74	Complex gill issues, plankton, anaemia	Worst affected cages being harvested out (8/10), will be empty by end of week	Site to be inspected week 37	SAL	Data is adapted from the Scottish Government website and is accessible at https://www.gov.scot/publications/fish-health-inspectorate-mortality-information/	Geocoding is performed in ArcGIS Pro.
57.7897	-2.93073	08/27/2018	09/02/2018	11293	MRT00775	Loch Duart Ltd	Loch Laxford	≥750g	2kg	2.9	Gill issues, algae, AGD, low O2, jellyfish	Regular mortality removal. Freshwater treatment ongoing. Harvest worst affected cages. Only specific pens affected.	FHI to monitor	SAL	Data is adapted from the Scottish Government website and is accessible at https://www.gov.scot/publications/fish-health-inspectorate-mortality-information/	Geocoding is performed in ArcGIS Pro.
56.8739	-2.56004	08/06/2018	08/12/2018	4086	MRT00776	The Scottish Salmon Company	Eughlam	≥750g	3.8Kg	1.36	Anaemia and handling	Tragetted cages for harvest to reduce biomass	FHI to monitor	SAL	Data is adapted from the Scottish Government website and is accessible at https://www.gov.scot/publications/fish-health-inspectorate-mortality-information/	Geocoding is performed in ArcGIS Pro.
55.9526	-3.01794	08/13/2018	08/19/2018	11943	MRT00777	The Scottish Salmon Company	Eughlam	≥750g	4Kg	4.02	Anaemia and handling	Tragetted cages for harvest to reduce biomass	FHI to monitor	SAL	Data is adapted from the Scottish Government website and is accessible at https://www.gov.scot/publications/fish-health-inspectorate-mortality-information/	Geocoding is performed in ArcGIS Pro.
56.7294	-2.57833	08/20/2018	08/26/2018	8217	MRT00778	The Scottish Salmon Company	Eughlam	≥750g	4Kg	2.46	Anaemia and handling	Tragetted cages for harvest to reduce biomass	FHI to monitor	SAL	Data is adapted from the Scottish Government website and is accessible at https://www.gov.scot/publications/fish-health-inspectorate-mortality-information/	Geocoding is performed in ArcGIS Pro.
53.9239	-5.7111	08/27/2018	09/02/2018	10147	MRT00779	The Scottish Salmon Company	Eughlam	≥750g	4Kg	3.11	Anaemia and handling. Physical damage (Vuiabeg stock)	Transferred some stock from Vuiabeg onto Eughlam, some physical damage in this stock	FHI to monitor	SAL	Data is adapted from the Scottish Government website and is accessible at https://www.gov.scot/publications/fish-health-inspectorate-mortality-information/	Geocoding is performed in ArcGIS Pro.
56.0845	-5.55326	08/06/2018	08/12/2018	11524	MRT00780	The Scottish Salmon Company	Bagh Chlann Neill (Grimsay)	≥750g	5Kg	1.29	Predator, CMS	Managing situation, site stocked with cleaner fish to reduce handling. Small number of fish on site as potetial broodstock for 2019 stripping	Low numbers of fish, FHI to monitor. Site due EC inspection	SAL	Data is adapted from the Scottish Government website and is accessible at https://www.gov.scot/publications/fish-health-inspectorate-mortality-information/	Geocoding is performed in ArcGIS Pro.
53.9475	-5.6275	08/13/2018	08/19/2018	12035	MRT00781	The Scottish Salmon Company	Bagh Chlann Neill (Grimsay)	≥750g	5Kg	1.02	Predator, CMS	Managing situation, site stocked with cleaner fish to reduce handling. Small number of fish on site as potetial broodstock for 2019 stripping	Low numbers of fish, FHI to monitor. Site due EC inspection	SAL	Data is adapted from the Scottish Government website and is accessible at https://www.gov.scot/publications/fish-health-inspectorate-mortality-information/	Geocoding is performed in ArcGIS Pro.
56.0668	-5.64524	08/27/2018	09/02/2018	6015	MRT00782	The Scottish Salmon Company	Bagh Chlann Neill (Grimsay)	≥750g	5Kg	2.57	CMS	Managing situation, site stocked with cleaner fish to reduce handling. Small number of fish on site as potetial broodstock for 2019 stripping	Low numbers of fish, FHI to monitor. Site due EC inspection	SAL	Data is adapted from the Scottish Government website and is accessible at https://www.gov.scot/publications/fish-health-inspectorate-mortality-information/	Geocoding is performed in ArcGIS Pro.
53.9777	-2.47848	08/13/2018	08/19/2018	2301	MRT00783	The Scottish Salmon Company	Outer Eport	≥750g	3.5Kg	1.4	AGD, handling	Fish transferred to Treanay to allow site to fallow	Site inspected 14/8/18. Diagnostic sample taken - gill pathology and SAV	SAL	Data is adapted from the Scottish Government website and is accessible at https://www.gov.scot/publications/fish-health-inspectorate-mortality-information/	Geocoding is performed in ArcGIS Pro.
57.5346	-6.22136	08/20/2018	08/26/2018	8452	MRT00784	The Scottish Salmon Company	Treanay	≥750g	3.5Kg	3.86	AGD, handling, suspect PD	Fish transferred onto site from Outer Eport which was inspected 14/08/18 with diag. samples taken. SAV & gill pathology	Site inspected 14/8/18. Diagnostic sample taken - gill pathology and SAV	SAL	Data is adapted from the Scottish Government website and is accessible at https://www.gov.scot/publications/fish-health-inspectorate-mortality-information/	Geocoding is performed in ArcGIS Pro.
56.8414	-5.68611	08/27/2018	09/02/2018	2315	MRT00785	The Scottish Salmon Company	Treanay	≥750g	3.5Kg	2.8	AGD, handling, suspect PD	Fish transferred onto site from Outer Eport which was inspected 14/08/18 with diag. samples taken. SAV & gill pathology	Site inspected 14/8/18. Diagnostic sample taken - gill pathology and SAV	SAL	Data is adapted from the Scottish Government website and is accessible at https://www.gov.scot/publications/fish-health-inspectorate-mortality-information/	Geocoding is performed in ArcGIS Pro.
57.6649	-3.01012	09/03/2018	09/09/2018	6481	MRT00786	The Scottish Salmon Company	Treanay	≥750g	3.5Kg	1.16	AGD, handling, suspect PD	Fish transferred onto site from Outer Eport which was inspected 14/08/18 with diag. samples taken. SAV & gill pathology	Site inspected 14/8/18. Diagnostic sample taken - gill pathology and SAV	SAL	Data is adapted from the Scottish Government website and is accessible at https://www.gov.scot/publications/fish-health-inspectorate-mortality-information/	Geocoding is performed in ArcGIS Pro.
57.1531	-2.50404	08/06/2018	08/12/2018	26413	MRT00787	The Scottish Salmon Company	Taranaish	≥750g	4.5Kg	7.74	Clinical AGD	Harvesting	FHI to monitor	SAL	Data is adapted from the Scottish Government website and is accessible at https://www.gov.scot/publications/fish-health-inspectorate-mortality-information/	Geocoding is performed in ArcGIS Pro.
53.9281	-6.01824	08/13/2018	08/19/2018	25193	MRT00788	The Scottish Salmon Company	Taranaish	≥750g	4.5Kg	9.09	Clinical AGD	Harvesting	FHI to monitor	SAL	Data is adapted from the Scottish Government website and is accessible at https://www.gov.scot/publications/fish-health-inspectorate-mortality-information/	Geocoding is performed in ArcGIS Pro.
57.0252	-6.26109	08/20/2018	08/26/2018	2511	MRT00789	The Scottish Salmon Company	Taranaish	≥750g	4.5Kg	2.27	Clinical AGD	Harvesting	FHI to monitor	SAL	Data is adapted from the Scottish Government website and is accessible at https://www.gov.scot/publications/fish-health-inspectorate-mortality-information/	Geocoding is performed in ArcGIS Pro.
57.2725	-5.32278	08/27/2018	09/02/2018	2366	MRT00790	The Scottish Salmon Company	Taranaish	≥750g	4.5Kg	10	Clinical AGD, Predator (Vuiabeg stock)	Mortalities mix of AGD in original Taranaish stock (all harvested by end of week 35) and predator damage (seal) in stock transferred onto Taranaish from Vuiabeg during week 35	FHI to monitor	SAL	Data is adapted from the Scottish Government website and is accessible at https://www.gov.scot/publications/fish-health-inspectorate-mortality-information/	Geocoding is performed in ArcGIS Pro.
56.1202	-2.51957	09/03/2018	09/09/2018	9878	MRT00791	The Scottish Salmon Company	Taranaish	≥750g	4.5Kg	7.16	Predator (seal)		FHI to monitor	SAL	Data is adapted from the Scottish Government website and is accessible at https://www.gov.scot/publications/fish-health-inspectorate-mortality-information/	Geocoding is performed in ArcGIS Pro.
57.5553	-5.88385	08/13/2018	08/19/2018	12530	MRT00792	The Scottish Salmon Company	Vuiabeag	≥750g	2.6Kg	3.75	Anaemia		FHI to monitor	SAL	Data is adapted from the Scottish Government website and is accessible at https://www.gov.scot/publications/fish-health-inspectorate-mortality-information/	Geocoding is performed in ArcGIS Pro.
57.4008	-3.048	08/20/2018	08/26/2018	8452	MRT00793	The Scottish Salmon Company	Vuiabeag	≥750g	2.6Kg	7.05	Anamia and predator (seal)		FHI to monitor	SAL	Data is adapted from the Scottish Government website and is accessible at https://www.gov.scot/publications/fish-health-inspectorate-mortality-information/	Geocoding is performed in ArcGIS Pro.
56.1286	-5.69614	08/27/2018	09/02/2018	2315	MRT00794	The Scottish Salmon Company	Vuiabeag	≥750g	2.6Kg	3.46	Anamia and predator (seal)	Started transferring fish to Eughlam and Taranaish	FHI to monitor	SAL	Data is adapted from the Scottish Government website and is accessible at https://www.gov.scot/publications/fish-health-inspectorate-mortality-information/	Geocoding is performed in ArcGIS Pro.
57.432	-2.6478	09/03/2018	09/09/2018	6481	MRT00795	The Scottish Salmon Company	Vuiabeag	≥750g	2.6Kg	5.68	Anamia and predator (seal)	Site will be fallow end of week 38 (fish transferred to Eughlam and Taranaish)	FHI to monitor	SAL	Data is adapted from the Scottish Government website and is accessible at https://www.gov.scot/publications/fish-health-inspectorate-mortality-information/	Geocoding is performed in ArcGIS Pro.
57.5727	-2.80462	08/13/2018	08/19/2018	26413	MRT00796	The Scottish Salmon Company	Vuia Mor	≥750g	4.1Kg	8.95	Anameia	Site fallow end of week 33 (accelerated harvest due to anaemia)	Site inspected 13/8/18. Diagnostic sample taken. Site now fallow	SAL	Data is adapted from the Scottish Government website and is accessible at https://www.gov.scot/publications/fish-health-inspectorate-mortality-information/	Geocoding is performed in ArcGIS Pro.
55.7834	-5.86543	09/03/2018	09/09/2018	2500	MRT00797	The Scottish Salmon Company	Vacasay	≥750g	3.1Kg	7.3	AGD, gill health, handling	Harvesting some cages	Site inspected 5/9/18. Diagnostic sample taken - awaiting results	SAL	Data is adapted from the Scottish Government website and is accessible at https://www.gov.scot/publications/fish-health-inspectorate-mortality-information/	Geocoding is performed in ArcGIS Pro.
57.5252	-3.12036	09/03/2018	09/09/2018	14184	MRT00799	Loch Duart Ltd	Loch Laxford	≥750g	2kg	3.85	Gill issues, algae, AGD, low O2, jellyfish	Regular mortality removal. Freshwater treatment ongoing. Harvest worst affected cages. Only specific pens affected.	FHI to monitor	SAL	Data is adapted from the Scottish Government website and is accessible at https://www.gov.scot/publications/fish-health-inspectorate-mortality-information/	Geocoding is performed in ArcGIS Pro.
55.9459	-5.53417	09/03/2018	09/09/2018	6904	MRT00800	Scottish Sea Farms Ltd	Lismore North	≥750g	1.5kg	3.8	Complex gill issues	Vet has been on site taking samples. Complex gill issues. Vets to visit again this week. Morts appear to be reducing. Appetite has improved.	site visited 11/9/18 and diag samples taken 20180289	SAL	Data is adapted from the Scottish Government website and is accessible at https://www.gov.scot/publications/fish-health-inspectorate-mortality-information/	Geocoding is performed in ArcGIS Pro.
53.8014	-5.65593	08/27/2018	09/02/2018	3613	MRT00801	Scottish Sea Farms Ltd	Lismore North	≥750g	1.5kg	1.63	Complex gill issues	Vets on site taking samples. Increased health assessments by company.Increased mort removal.	site visited 11/9/18 by FHI and diag samples taken 20180289	SAL	Data is adapted from the Scottish Government website and is accessible at https://www.gov.scot/publications/fish-health-inspectorate-mortality-information/	Geocoding is performed in ArcGIS Pro.
56.0504	-6.24861	09/10/2018	09/16/2018	23655	MRT00802	Scottish Sea Farms Ltd	Lismore North	≥750g	1.5kg	4.57	Complex gill issues	Vets on site taking samples. Increased health assessments by company.Increased mort removal.	site visited 11/9/18 by FHI and diag samples taken 20180289	SAL	Data is adapted from the Scottish Government website and is accessible at https://www.gov.scot/publications/fish-health-inspectorate-mortality-information/	Geocoding is performed in ArcGIS Pro.
56.7197	-2.64982	09/10/2018	09/16/2018	6000	MRT00803	Scottish Sea Farms Ltd	Loch Creran (D)	≥750g	1.5kg	1.63	Complex gill issues	Vets on site taking samples.	FHI to monitor. Provisionally morts have reduced this past week but weekly total not available yet.	SAL	Data is adapted from the Scottish Government website and is accessible at https://www.gov.scot/publications/fish-health-inspectorate-mortality-information/	Geocoding is performed in ArcGIS Pro.
53.8204	-5.34545	09/10/2018	09/16/2018	5412	MRT00804	The Scottish Salmon Company	Kenmore Loch Torridon	≥750g	1-1.5kg	3.5	AGD		FHI to monitor	SAL	Data is adapted from the Scottish Government website and is accessible at https://www.gov.scot/publications/fish-health-inspectorate-mortality-information/	Geocoding is performed in ArcGIS Pro.
57.6071	-2.86292	09/10/2018	09/16/2018	1420	MRT00805	The Scottish Salmon Company	Taranaish	≥750g	3Kg	4	AGD, Complex gill issues & seal damage	Fish originate from Vuiabeag but will be harvested out by end of October. Reported as more than 4%	FHI to monitor	SAL	Data is adapted from the Scottish Government website and is accessible at https://www.gov.scot/publications/fish-health-inspectorate-mortality-information/	Geocoding is performed in ArcGIS Pro.
56.2186	-5.61496	09/10/2018	09/16/2018	4156	MRT00806	The Scottish Salmon Company	Vacasay	≥750g	3Kg	6.5	AGD & Handling		Site inspected 5/9/18. Diagnostic sample taken - awaiting results	SAL	Data is adapted from the Scottish Government website and is accessible at https://www.gov.scot/publications/fish-health-inspectorate-mortality-information/	Geocoding is performed in ArcGIS Pro.
55.7201	-2.87335	09/10/2018	09/16/2018	4521	MRT00807	The Scottish Salmon Company	Vuiabeag	≥750g	3Kg	2	Seal damage	Fish being transferred to Taranaish. Reported as more than 2%	FHI to monitor	SAL	Data is adapted from the Scottish Government website and is accessible at https://www.gov.scot/publications/fish-health-inspectorate-mortality-information/	Geocoding is performed in ArcGIS Pro.
55.8762	-3.13629	09/10/2018	09/16/2018	12364	MRT00808	The Scottish Salmon Company	Treanay	≥750g	0.9Kg	1.03	AGD & anaemia	Stock originated from Outer Eport which was inspected 14/08/18 with diag. samples taken. SAV & gill pathology	FHI to monitor	SAL	Data is adapted from the Scottish Government website and is accessible at https://www.gov.scot/publications/fish-health-inspectorate-mortality-information/	Geocoding is performed in ArcGIS Pro.
56.1918	-3.13943	09/10/2018	09/16/2018	1993	MRT00809	Wester Ross Fisheries Ltd	Ardmair	≥750g	1.7Kg	1.07	Plankton challenge	FVG advised that a severe plankton challenge was the principal cause of mortalies. Mortality levels have since reduced	FHI to monitor	SAL	Data is adapted from the Scottish Government website and is accessible at https://www.gov.scot/publications/fish-health-inspectorate-mortality-information/	Geocoding is performed in ArcGIS Pro.
56.0092	-5.63111	09/10/2018	09/16/2018	2035	MRT00810	The Scottish Salmon Company	Bagh Chlann Neill (Grimsay)	≥750g	5kg	1	Confirmed CMS	Confirmed CMS, low number of grumbling morts	FHI to monitor	SAL	Data is adapted from the Scottish Government website and is accessible at https://www.gov.scot/publications/fish-health-inspectorate-mortality-information/	Geocoding is performed in ArcGIS Pro.
57.0333	-5.78258	09/17/2018	09/23/2018	36987	MRT00811	The Scottish Salmon Company	Bagh Chlann Neill (Grimsay)	≥750g	5kg	1	Confirmed CMS	Confirmed CMS, low number of grumbling morts	FHI to monitor	SAL	Data is adapted from the Scottish Government website and is accessible at https://www.gov.scot/publications/fish-health-inspectorate-mortality-information/	Geocoding is performed in ArcGIS Pro.
57.0914	-5.8116	09/17/2018	09/23/2018	2561	MRT00812	The Scottish Salmon Company	Kenmore Loch Torridon	≥750g	1-1.5kg	3	AGD	Treated with FW, responded well. Expecting drop in morts next week.	FHI to monitor	SAL	Data is adapted from the Scottish Government website and is accessible at https://www.gov.scot/publications/fish-health-inspectorate-mortality-information/	Geocoding is performed in ArcGIS Pro.
57.4027	-6.01	09/17/2018	09/23/2018	2365	MRT00813	The Scottish Salmon Company	Treanay	≥750g	0.9kg	1.02	Anaemia		FHI to monitor	SAL	Data is adapted from the Scottish Government website and is accessible at https://www.gov.scot/publications/fish-health-inspectorate-mortality-information/	Geocoding is performed in ArcGIS Pro.
56.82	-5.92236	09/17/2018	09/23/2018	10001	MRT00814	The Scottish Salmon Company	Vacasay	≥750g	3kg	4	AGD	Mostly attributed to AGD but have responded well to recent fw treatment, morts expected to drop.	FHI visted 7/8/18 and 5/9/18 DIA taken	SAL	Data is adapted from the Scottish Government website and is accessible at https://www.gov.scot/publications/fish-health-inspectorate-mortality-information/	Geocoding is performed in ArcGIS Pro.
56.7548	-5.9436	09/17/2018	09/23/2018	1200	MRT00815	The Scottish Salmon Company	Vuiabeag	≥750g	3kg	5	Seal damage	Damage from seal predation, low numbers of fish on site so relatively low numbers of morts.	expected fallow wk40, FHI visited 08/08/18	SAL	Data is adapted from the Scottish Government website and is accessible at https://www.gov.scot/publications/fish-health-inspectorate-mortality-information/	Geocoding is performed in ArcGIS Pro.
57.8128	-6.27098	09/24/2018	09/30/2018	1100	MRT00816	The Scottish Salmon Company	Vuiabeag	≥750g	3kg	6	Seal damage	Damage from seal predation, low numbers of fish on site so relatively low numbers of morts.	expected fallow wk40, FHI visited 08/08/18	SAL	Data is adapted from the Scottish Government website and is accessible at https://www.gov.scot/publications/fish-health-inspectorate-mortality-information/	Geocoding is performed in ArcGIS Pro.
56.1587	-5.5246	09/17/2018	09/23/2018	321254	MRT00817	The Scottish Salmon Company	Taranaish	≥750g	3kg	1	AGD		FHI visited 7/8/18	SAL	Data is adapted from the Scottish Government website and is accessible at https://www.gov.scot/publications/fish-health-inspectorate-mortality-information/	Geocoding is performed in ArcGIS Pro.
56.8037	-2.84982	09/17/2018	09/23/2018	8000	MRT00818	Scottish Sea Farms Ltd	Loch Creran (D)	≥750g	1.5kg	2.19	Complex gill issues	Vets have taken samples.	FHI to visit this week or next	SAL	Data is adapted from the Scottish Government website and is accessible at https://www.gov.scot/publications/fish-health-inspectorate-mortality-information/	Geocoding is performed in ArcGIS Pro.
56.104	-2.58159	09/24/2018	09/30/2018	15894	MRT00819	Scottish Sea Farms Ltd	Loch Creran (D)	≥750g	1.5kg	4.46	Complex gill issues, post treatment morts	Vets have taken samples. On site physical treatment for lice completed 27/9/18. Many morts due to treating fish with complex gill issues	FHI to visit this week or next. Provisionally morts have reduced this past week but weekly total not available yet.	SAL	Data is adapted from the Scottish Government website and is accessible at https://www.gov.scot/publications/fish-health-inspectorate-mortality-information/	Geocoding is performed in ArcGIS Pro.
57.5724	-5.87392	09/24/2018	09/30/2018	5498	MRT00820	Cooke Aquaculture Scotland Ltd	Mid Taing	≥750g	3.9kg	4.45	Post treatment losses (AGD)	High mortalities in pens 1 (11.58%) and 2 (15.03%) following hydrogen peroxide treatment for AGD. No adverse reaction during treatment, but gill scores in these two pens were the highest on site pre treatment. Mortality levels have dropped to usual levels following week (22 for site as of 4/10/18)	FHI inspected site as part of routine visit, no moribund fish observed	SAL	Data is adapted from the Scottish Government website and is accessible at https://www.gov.scot/publications/fish-health-inspectorate-mortality-information/	Geocoding is performed in ArcGIS Pro.
53.9533	-2.99218	10/01/2018	10/07/2018	31278	MRT00821	Scottish Sea Farms Ltd	Nevis C (Ardintigh)	≥750g	1kg	10.45	Post treatment losses (AGD)	Tarp treatment for AGD with peroxide. Treatment went well with oxygen levels being monitored during treatment. When released from tarps the mortalities increased. Reported environmental oxygen levels are currently low. 3 pens particularly badly affected. 11 pens stocked and 8 treated before treatments were stoped but will be looking to treat the final 3 pens.	FHI to visit site this week to investigate.	SAL	Data is adapted from the Scottish Government website and is accessible at https://www.gov.scot/publications/fish-health-inspectorate-mortality-information/	Geocoding is performed in ArcGIS Pro.
57.2744	-2.59817	07/16/2018	07/22/2018	25289	MRT00822	Lakeland (Cairndow) Ltd	Cairndow Hatchery	5g to smolting	5g	1.57	Fungus, Water quality	Issues with low rainfall having to reuse water in a non-recirculation system, causing fungal issues and grading activity causing mortality from handling	Other mortality events in previous weeks had been reported. Following week mortality fell to 1.4%, then 0.3% the week after. Recorded during inspection 2/10/18.	SAL	Data is adapted from the Scottish Government website and is accessible at https://www.gov.scot/publications/fish-health-inspectorate-mortality-information/	Geocoding is performed in ArcGIS Pro.
57.465	-5.86145	06/18/2018	06/24/2018	72356	MRT00823	Scottish Sea Farms Ltd	Knock	5g to smolting	6.7g	5.6	Water quality	Also affected 2019 S1. High water temperatures with low water levels in the river.	First week reported. Following weeks were not reported. Collected during site inspection.	SAL	Data is adapted from the Scottish Government website and is accessible at https://www.gov.scot/publications/fish-health-inspectorate-mortality-information/	Geocoding is performed in ArcGIS Pro.
53.8945	-5.38022	06/25/2018	07/01/2018	86764	MRT00824	Scottish Sea Farms Ltd	Knock	5g to smolting	7.3g	7.12	Water quality	Also affected 2019 S1. High water temperatures with low water levels in the river.	First week reported. Following weeks were not reported. Collected during site inspection.	SAL	Data is adapted from the Scottish Government website and is accessible at https://www.gov.scot/publications/fish-health-inspectorate-mortality-information/	Geocoding is performed in ArcGIS Pro.
57.3552	-6.08	10/01/2018	10/07/2018	4400	MRT00825	Scottish Sea Farms Ltd	Lismore North	≥750g	1.8kg	2.1	Complex gill disease		No further action. Site inspected 11/9/18 and diagnostic samples taken - complex gill disease	SAL	Data is adapted from the Scottish Government website and is accessible at https://www.gov.scot/publications/fish-health-inspectorate-mortality-information/	Geocoding is performed in ArcGIS Pro.
57.0406	-5.77764	09/17/2018	09/23/2018	6300	MRT00826	Scottish Sea Farms Ltd	Shuna	≥750g	1.3kg	2.7	Post treatment losses (gill issues and low dissolved oxygen)	Tarp treatment with salmosan	No further action. Mortality dropped to normal levels following week (0.03%)	SAL	Data is adapted from the Scottish Government website and is accessible at https://www.gov.scot/publications/fish-health-inspectorate-mortality-information/	Geocoding is performed in ArcGIS Pro.
53.9057	-2.89857	09/10/2018	09/16/2018	4498	MRT00827	Grieg Seafood Shetland Ltd	Linga (Setterness)	≥750g	4Kg	1.75	Complex gill issues	Harvesting worst affected cages and completed this in week 38. Mortality levels for week 38 and week 39 below reporting levels	Site inspected and diagnostic samples taken on 12/9/18. Confirmed comnplex gill issues and CMS. No further action	SAL	Data is adapted from the Scottish Government website and is accessible at https://www.gov.scot/publications/fish-health-inspectorate-mortality-information/	Geocoding is performed in ArcGIS Pro.
53.9251	-6.12826	10/01/2018	10/07/2018	1068	MRT00828	Grieg Seafood Shetland Ltd	Linga (Setterness)	≥750g	4Kg	1.21	complex gill issues, post treatment losses	Two cages left on site. Treatment carried out (Salmosan by wellboat). Site due to fallow week 45	No further action, site inspected 12/9/18	SAL	Data is adapted from the Scottish Government website and is accessible at https://www.gov.scot/publications/fish-health-inspectorate-mortality-information/	Geocoding is performed in ArcGIS Pro.
57.2672	-2.5083	09/17/2018	09/23/2018	4977	MRT00829	Grieg Seafood Shetland Ltd	Setterness North (Bomlo)	≥750g	3-7Kg	1.59	Anaemia, gill issues, CMS	Mortalities highest in pen 1	Site to be inspected w/b 15/10/18	SAL	Data is adapted from the Scottish Government website and is accessible at https://www.gov.scot/publications/fish-health-inspectorate-mortality-information/	Geocoding is performed in ArcGIS Pro.
57.1308	-2.89002	09/24/2018	09/30/2018	11000	MRT00830	Grieg Seafood Shetland Ltd	Setterness North (Bomlo)	≥750g	3-7Kg	3.19	Anaemia, gill issues, CMS and post treatment losses	Treatment carried out (salmosan by wellboat). Most mortalities in pen 1	Site to be inspected w/b 15/10/18	SAL	Data is adapted from the Scottish Government website and is accessible at https://www.gov.scot/publications/fish-health-inspectorate-mortality-information/	Geocoding is performed in ArcGIS Pro.
56.7179	-2.31818	10/01/2018	10/07/2018	7200	MRT00831	Grieg Seafood Shetland Ltd	Setterness North (Bomlo)	≥750g	3-7Kg	3.68	Anaemia, gill issues, CMS and post treatment losses	Currently harvesting site, due to complete by end of week 43	Site to be inspected w/b 15/10/18	SAL	Data is adapted from the Scottish Government website and is accessible at https://www.gov.scot/publications/fish-health-inspectorate-mortality-information/	Geocoding is performed in ArcGIS Pro.
55.8081	-3.037	09/17/2018	09/23/2018	6907	MRT00832	Grieg Seafood Shetland Ltd	Score Holms	≥750g	2.8kg	1.7	Gill issues, CMS	Also affected 2018 S1. Majority of mortalities in pen 3 (~6,000)	Site to be inspected w/b 15/10/18	SAL	Data is adapted from the Scottish Government website and is accessible at https://www.gov.scot/publications/fish-health-inspectorate-mortality-information/	Geocoding is performed in ArcGIS Pro.
56.8038	-6.2741	09/24/2018	09/30/2018	14397	MRT00833	Grieg Seafood Shetland Ltd	Score Holms	≥750g	2.8kg	3.6	Gill issues, CMS	Also affected 2018 S1. Majority of mortalities in pen 3 (~13,000). Pen harvested out	Site to be inspected w/b 15/10/18	SAL	Data is adapted from the Scottish Government website and is accessible at https://www.gov.scot/publications/fish-health-inspectorate-mortality-information/	Geocoding is performed in ArcGIS Pro.
57.7322	-2.36684	10/01/2018	10/07/2018	6874	MRT00834	Grieg Seafood Shetland Ltd	Score Holms	≥750g	2.8kg	1.9	Gill issues, CMS, post treatment losses	Also affected 2018 S1. Treatment carried out (salmosan and peroxide by tarpaulin). Have decided to harvest out pens 1, 2 and 4 as motrlaities rising and appetites poor. Mortalities in cage 2 for week 41 ~9,000	Site to be inspected w/b 15/10/18	SAL	Data is adapted from the Scottish Government website and is accessible at https://www.gov.scot/publications/fish-health-inspectorate-mortality-information/	Geocoding is performed in ArcGIS Pro.
57.3811	-5.27013	09/24/2018	09/30/2018	6373	MRT00835	Grieg Seafood Shetland Ltd	North Papa	≥750g	3kg	2.6	Gill issues, anaemia and post treatment losses	Also affected 2018 S1. Treatment carried out (salmosan and peroxide by tarpaulin).	Site to be inspected w/b 15/10/18	SAL	Data is adapted from the Scottish Government website and is accessible at https://www.gov.scot/publications/fish-health-inspectorate-mortality-information/	Geocoding is performed in ArcGIS Pro.
56.9739	-5.81552	10/01/2018	10/07/2018	4282	MRT00836	Grieg Seafood Shetland Ltd	North Papa	≥750g	3kg	1.48	Gill issues, anaemia and post treatment losses	Also affected 2018 S1. Majority of mortalities in pen 5. Numbers are dropping in week 41, but ready for emergency harvest of targetted pens if required.	Site to be inspected w/b 15/10/18	SAL	Data is adapted from the Scottish Government website and is accessible at https://www.gov.scot/publications/fish-health-inspectorate-mortality-information/	Geocoding is performed in ArcGIS Pro.
55.898	-5.26652	09/10/2018	09/16/2018	2764	MRT00837	Cooke Aquaculture Scotland Ltd	Sandwick	≥750g	Harvest	4.5	CMS	Harvesting	No further action. Site inspected 13/9/18 - complex gill and CMS	SAL	Data is adapted from the Scottish Government website and is accessible at https://www.gov.scot/publications/fish-health-inspectorate-mortality-information/	Geocoding is performed in ArcGIS Pro.
57.5794	-2.3714	09/17/2018	09/23/2018	652	MRT00838	Cooke Aquaculture Scotland Ltd	Sandwick	≥750g	Harvest	2.29	CMS	Harvesting	NFA	SAL	Data is adapted from the Scottish Government website and is accessible at https://www.gov.scot/publications/fish-health-inspectorate-mortality-information/	Geocoding is performed in ArcGIS Pro.
56.2618	-5.5548	09/24/2018	09/30/2018	312	MRT00839	Cooke Aquaculture Scotland Ltd	Sandwick	≥750g	Harvest	1.87	CMS	Harvesting - fallow end of week	Site fallow	SAL	Data is adapted from the Scottish Government website and is accessible at https://www.gov.scot/publications/fish-health-inspectorate-mortality-information/	Geocoding is performed in ArcGIS Pro.
56.798	-3.12208	09/10/2018	09/16/2018	3204	MRT00840	Cooke Aquaculture Scotland Ltd	Djubawick	≥750g	Harvest	4.12	CMS	Harvesting	Site inspected 22/8/18, no moribunds observed	SAL	Data is adapted from the Scottish Government website and is accessible at https://www.gov.scot/publications/fish-health-inspectorate-mortality-information/	Geocoding is performed in ArcGIS Pro.
57.3298	-6.03057	09/17/2018	09/23/2018	1114	MRT00841	Cooke Aquaculture Scotland Ltd	Djubawick	≥750g	Harvest	1.78	CMS	Harvesting	NFA	SAL	Data is adapted from the Scottish Government website and is accessible at https://www.gov.scot/publications/fish-health-inspectorate-mortality-information/	Geocoding is performed in ArcGIS Pro.
56.2223	-2.80886	09/24/2018	09/30/2018	446	MRT00842	Cooke Aquaculture Scotland Ltd	Djubawick	≥750g	Harvest	2.09	CMS	Harvesting - fallow end of week	Site fallow	SAL	Data is adapted from the Scottish Government website and is accessible at https://www.gov.scot/publications/fish-health-inspectorate-mortality-information/	Geocoding is performed in ArcGIS Pro.
57.5332	-2.98003	09/10/2018	09/16/2018	9595	MRT00843	Cooke Aquaculture Scotland Ltd	Wick of Vatsetter	≥750g	7Kg	3.13	Gill health issues, post treatment losses	Treatment with salmosan	May inspect w/b 15/10/18 weather permitting	SAL	Data is adapted from the Scottish Government website and is accessible at https://www.gov.scot/publications/fish-health-inspectorate-mortality-information/	Geocoding is performed in ArcGIS Pro.
57.2721	-2.62231	09/24/2018	09/30/2018	4026	MRT00844	Cooke Aquaculture Scotland Ltd	Wick of Vatsetter	≥750g	7Kg	1.49	Gill health issues	Harvesting	May inspect w/b 15/10/18 weather permitting	SAL	Data is adapted from the Scottish Government website and is accessible at https://www.gov.scot/publications/fish-health-inspectorate-mortality-information/	Geocoding is performed in ArcGIS Pro.
55.7896	-5.61722	10/01/2018	10/07/2018	3962	MRT00845	Cooke Aquaculture Scotland Ltd	Wick of Vatsetter	≥750g	7Kg	1.55	Gill health issues	Harvesting - complete and fallow in November	May inspect w/b 15/10/18 weather permitting	SAL	Data is adapted from the Scottish Government website and is accessible at https://www.gov.scot/publications/fish-health-inspectorate-mortality-information/	Geocoding is performed in ArcGIS Pro.
53.8622	-2.50522	10/01/2018	10/07/2018	4012	MRT00846	The Scottish Salmon Company	Bagh Chlann Neill (Grimsay)	≥750g	5Kg	1.5	CMS	Potential broodstock.	Site inspected 03/10/2018.	SAL	Data is adapted from the Scottish Government website and is accessible at https://www.gov.scot/publications/fish-health-inspectorate-mortality-information/	Geocoding is performed in ArcGIS Pro.
57.6138	-6.11393	10/01/2018	10/07/2018	2512	MRT00847	The Scottish Salmon Company	Vacasay	≥750g		2	Gill disease	Harvesting - fallow by end of October	Site inspected 05/09/2018 - complex gill and AGD	SAL	Data is adapted from the Scottish Government website and is accessible at https://www.gov.scot/publications/fish-health-inspectorate-mortality-information/	Geocoding is performed in ArcGIS Pro.
56.8802	-6.09689	09/24/2018	09/30/2018	3625	MRT00848	The Scottish Salmon Company	Taranaish	≥750g		1.2	Gill disease	Site now fallow	No further action taken	SAL	Data is adapted from the Scottish Government website and is accessible at https://www.gov.scot/publications/fish-health-inspectorate-mortality-information/	Geocoding is performed in ArcGIS Pro.
53.9659	-2.7872	10/01/2018	10/07/2018	2368	MRT00849	The Scottish Salmon Company	Taranaish	≥750g		1.7	Gill disease	site now fallow	No further action taken	SAL	Data is adapted from the Scottish Government website and is accessible at https://www.gov.scot/publications/fish-health-inspectorate-mortality-information/	Geocoding is performed in ArcGIS Pro.
57.8188	-2.79652	10/08/2018	10/14/2018	8585	MRT00850	Scottish Sea Farms Ltd	Lismore North	≥750g	1.8kg	4.27	Complex gill issues and sea lice treatment (physical treatment)	Post treatment losses following physical lice removal	FHI Inspection conducted on 11/9/18 (2018 0289) complex gill issues	SAL	Data is adapted from the Scottish Government website and is accessible at https://www.gov.scot/publications/fish-health-inspectorate-mortality-information/	Geocoding is performed in ArcGIS Pro.
55.7842	-2.53863	10/08/2018	10/14/2018	38719	MRT00851	Scottish Sea Farms Ltd	Nevis C (Ardintigh)	≥750g	1kg	14.7	AGD tarp peroxide treatment low oygen levels in the area	Three pens were not treated for AGD the previous week, Low oxygen levels recorded overnight which exacerbated problem. Mortalities for the last couple of days are low.	site inspection conducted by WJM 11/10/18, currently awaiting results.	SAL	Data is adapted from the Scottish Government website and is accessible at https://www.gov.scot/publications/fish-health-inspectorate-mortality-information/	Geocoding is performed in ArcGIS Pro.
57.2781	-5.49994	10/08/2018	10/15/2018	21354	MRT00852	The Scottish Salmon Company	Bagh Chlann Neill (Grimsay)	≥750g	5Kg	1.07	CMS	Looking at using functional feeds	Site inspected 03/10/2018.	SAL	Data is adapted from the Scottish Government website and is accessible at https://www.gov.scot/publications/fish-health-inspectorate-mortality-information/	Geocoding is performed in ArcGIS Pro.
57.8413	-5.6356	09/10/2018	09/16/2018	49661	MRT00853	Loch Duart Ltd	Loch Laxford	≥750g	2.5kg	14	Algal bloom, O2 problems, PGD	Vets have been attending site, freshwater treatments carried out, feeding has been reduced, aerators deployed	Mortality event picked up during inspection, intial mortality events w/b 27/08 and 03/09 were initially reported to FHI. Site inspected 31/10/18 - no moribund fish observed, fish appeared in good condition, mortality has been dropping the past 3 weeks.	SAL	Data is adapted from the Scottish Government website and is accessible at https://www.gov.scot/publications/fish-health-inspectorate-mortality-information/	Geocoding is performed in ArcGIS Pro.
57.7731	-6.23621	09/17/2018	09/23/2018	34263	MRT00854	Loch Duart Ltd	Loch Laxford	≥750g	2.5kg	11.7	Algal bloom, O2 problems, PGD	Vets have been attending site, freshwater treatments carried out, feeding has been reduced, aerators deployed	Mortality event picked up during inspection, intial mortality events w/b 27/08 and 03/09 were initially reported to FHI. Site inspected 31/10/18 - no moribund fish observed, fish appeared in good condition, mortality has been dropping the past 3 weeks.	SAL	Data is adapted from the Scottish Government website and is accessible at https://www.gov.scot/publications/fish-health-inspectorate-mortality-information/	Geocoding is performed in ArcGIS Pro.
56.78	-2.97539	09/24/2018	09/30/2018	7463	MRT00855	Loch Duart Ltd	Loch Laxford	≥750g	2.5kg	3.33	Algal bloom, O2 problems, PGD	Vets have been attending site, freshwater treatments carried out, feeding has been reduced, aerators deployed	Mortality event picked up during inspection, intial mortality events w/b 27/08 and 03/09 were initially reported to FHI. Site inspected 31/10/18 - no moribund fish observed, fish appeared in good condition, mortality has been dropping the past 3 weeks.	SAL	Data is adapted from the Scottish Government website and is accessible at https://www.gov.scot/publications/fish-health-inspectorate-mortality-information/	Geocoding is performed in ArcGIS Pro.
56.9659	-5.58699	10/01/2018	10/07/2018	3058	MRT00856	Loch Duart Ltd	Loch Laxford	≥750g	2.5kg	1.5	Algal bloom, O2 problems, PGD	Vets have been attending site, freshwater treatments carried out, feeding has been reduced, aerators deployed	Mortality event picked up during inspection, intial mortality events w/b 27/08 and 03/09 were initially reported to FHI. Site inspected 31/10/18 - no moribund fish observed, fish appeared in good condition, mortality has been dropping the past 3 weeks.	SAL	Data is adapted from the Scottish Government website and is accessible at https://www.gov.scot/publications/fish-health-inspectorate-mortality-information/	Geocoding is performed in ArcGIS Pro.
56.157	-6.26666	10/08/2018	10/14/2018	6639	MRT00857	Loch Duart Ltd	Loch Laxford	≥750g	2.5kg	3.3	Algal bloom, O2 problems, PGD	Vets have been attending site, freshwater treatments carried out, feeding has been reduced, aerators deployed	Mortality event picked up during inspection, intial mortality events w/b 27/08 and 03/09 were initially reported to FHI. Site inspected 31/10/18 - no moribund fish observed, fish appeared in good condition, mortality has been dropping the past 3 weeks.	SAL	Data is adapted from the Scottish Government website and is accessible at https://www.gov.scot/publications/fish-health-inspectorate-mortality-information/	Geocoding is performed in ArcGIS Pro.
56.9394	-5.29199	10/15/2018	10/21/2018	5744	MRT00858	Loch Duart Ltd	Loch Laxford	≥750g	2.5kg	2.95	Algal bloom, O2 problems, PGD	Vets have been attending site, freshwater treatments carried out, feeding has been reduced, aerators deployed	Mortality event picked up during inspection, intial mortality events w/b 27/08 and 03/09 were initially reported to FHI. Site inspected 31/10/18 - no moribund fish observed, fish appeared in good condition, mortality has been dropping the past 3 weeks.	SAL	Data is adapted from the Scottish Government website and is accessible at https://www.gov.scot/publications/fish-health-inspectorate-mortality-information/	Geocoding is performed in ArcGIS Pro.
56.7595	-2.28495	10/22/2018	10/28/2018	3529	MRT00859	Loch Duart Ltd	Loch Laxford	≥750g	2.5kg	1.87	Algal bloom, O2 problems, PGD	Vets have been attending site, freshwater treatments carried out, feeding has been reduced, aerators deployed	Mortality event picked up during inspection, intial mortality events w/b 27/08 and 03/09 were initially reported to FHI. Site inspected 31/10/18 - no moribund fish observed, fish appeared in good condition, mortality has been dropping the past 3 weeks.	SAL	Data is adapted from the Scottish Government website and is accessible at https://www.gov.scot/publications/fish-health-inspectorate-mortality-information/	Geocoding is performed in ArcGIS Pro.
53.9615	-5.75725	10/08/2018	10/14/2018	8398	MRT00860	Cooke Aquaculture Scotland Ltd	Wick of Vatsetter	≥750g	7Kg	3.83	Gill health issues	Harvesting - will fallow end of week 46	Mortality levels below 1% in week 44 and will fallow end of week 46 so no further action	SAL	Data is adapted from the Scottish Government website and is accessible at https://www.gov.scot/publications/fish-health-inspectorate-mortality-information/	Geocoding is performed in ArcGIS Pro.
57.3968	-2.86168	10/15/2018	10/21/2018	2199	MRT00861	Cooke Aquaculture Scotland Ltd	Wick of Vatsetter	≥750g	7Kg	1.27	Gill health issues	Harvesting - will fallow end of week 46	Mortality levels below 1% in week 44 and will fallow end of week 46 so no further action	SAL	Data is adapted from the Scottish Government website and is accessible at https://www.gov.scot/publications/fish-health-inspectorate-mortality-information/	Geocoding is performed in ArcGIS Pro.
56.2682	-2.32375	10/22/2018	10/28/2018	3077	MRT00862	Cooke Aquaculture Scotland Ltd	Wick of Vatsetter	≥750g	7Kg	2.54	Gill health issues	Harvesting - will fallow end of week 46	Mortality levels below 1% in week 44 and will fallow end of week 46 so no further action	SAL	Data is adapted from the Scottish Government website and is accessible at https://www.gov.scot/publications/fish-health-inspectorate-mortality-information/	Geocoding is performed in ArcGIS Pro.
53.9251	-2.57998	10/15/2018	10/21/2018	3824	MRT00863	Scottish Sea Farms Ltd	Lismore North	≥750g	1.9Kg	1.99	Complex gill issues		FHI Inspection conducted on 11/9/18 (2018 0289) complex gill issues	SAL	Data is adapted from the Scottish Government website and is accessible at https://www.gov.scot/publications/fish-health-inspectorate-mortality-information/	Geocoding is performed in ArcGIS Pro.
57.1954	-5.19053	10/22/2018	10/28/2018	2268	MRT00864	Scottish Sea Farms Ltd	Lismore North	≥750g	1.9Kg	1.2	Complex gill issues		FHI Inspection conducted on 11/9/18 (2018 0289) complex gill issues	SAL	Data is adapted from the Scottish Government website and is accessible at https://www.gov.scot/publications/fish-health-inspectorate-mortality-information/	Geocoding is performed in ArcGIS Pro.
56.0854	-5.70515	10/29/2018	11/04/2018	2107	MRT00865	Scottish Sea Farms Ltd	Lismore North	≥750g	2Kg	1.13	Complex gill issues		FHI Inspection conducted on 11/9/18 (2018 0289) complex gill issues	SAL	Data is adapted from the Scottish Government website and is accessible at https://www.gov.scot/publications/fish-health-inspectorate-mortality-information/	Geocoding is performed in ArcGIS Pro.
56.8458	-5.67094	10/15/2018	10/21/2018	8370	MRT00866	Scottish Sea Farms Ltd	Kishorn B (North)	<750g	600g	2.26	AGD post treatment losses	Treatment with peroxide for AGD. Morts below reporting level wk 44	No further action, morts have reduced below reporting level	SAL	Data is adapted from the Scottish Government website and is accessible at https://www.gov.scot/publications/fish-health-inspectorate-mortality-information/	Geocoding is performed in ArcGIS Pro.
57.1319	-2.90026	10/22/2018	10/28/2018	5442	MRT00867	Scottish Sea Farms Ltd	Kishorn B (North)	<750g	600g	1.5	AGD post treatment losses	Treatment with peroxide for AGD. Morts below reporting level wk 44	No further action, morts have reduced below reporting level	SAL	Data is adapted from the Scottish Government website and is accessible at https://www.gov.scot/publications/fish-health-inspectorate-mortality-information/	Geocoding is performed in ArcGIS Pro.
53.9627	-3.13094	10/22/2018	10/28/2018	1936	MRT00868	Scottish Sea Farms Ltd	Fiunary	≥750g	7.6Kg	1.34	Complex gill issues	Harvesting. Morts below reporting level wk 44	No further action, morts have reduced below reporting level	SAL	Data is adapted from the Scottish Government website and is accessible at https://www.gov.scot/publications/fish-health-inspectorate-mortality-information/	Geocoding is performed in ArcGIS Pro.
57.631	-2.88938	10/29/2018	11/04/2018	8370	MRT00869	The Scottish Salmon Company	Bagh Chlann Neill (Grimsay)	≥750g	5Kg	1.2	CMS	Potential broodstock.	Site inspected 3/10/18 (2018-0487).	SAL	Data is adapted from the Scottish Government website and is accessible at https://www.gov.scot/publications/fish-health-inspectorate-mortality-information/	Geocoding is performed in ArcGIS Pro.
55.9	-5.58399	11/05/2018	11/11/2018	2536	MRT00870	The Scottish Salmon Company	Bagh Chlann Neill (Grimsay)	≥750g	5Kg	1.4	CMS	Potential broodstock.	Site inspected 3/10/18 (2018-0487).	SAL	Data is adapted from the Scottish Government website and is accessible at https://www.gov.scot/publications/fish-health-inspectorate-mortality-information/	Geocoding is performed in ArcGIS Pro.
57.3685	-3.11846	09/10/2018	09/17/2018	6830	MRT00871	Marine Harvest (Scotland) Ltd	North Moine	≥750g	1.3kg	1.77	Post treatment - alphamax	Divers in to remove morts, feed reduced, monitored and not handled. Water temp had been 14c during treatment and though this may have contributed to the problem.	Current mort figures 0.07%, 245 fish for site for week	RTR	Data is adapted from the Scottish Government website and is accessible at https://www.gov.scot/publications/fish-health-inspectorate-mortality-information/	Geocoding is performed in ArcGIS Pro.
57.1343	-5.4938	11/12/2018	11/18/2018	3266	MRT00872	The Scottish Salmon Company	Bagh Chlann Neill (Grimsay)	≥750g	5Kg	1.4	CMS	Potential broodstock. Plans to harvest some stock soon	Site inspected 3/10/18 (2018-0487).	SAL	Data is adapted from the Scottish Government website and is accessible at https://www.gov.scot/publications/fish-health-inspectorate-mortality-information/	Geocoding is performed in ArcGIS Pro.
56.9047	-5.97834	11/05/2018	11/11/2018	3289	MRT00873	Scottish Sea Farms Ltd	Nevis C (Ardintigh)	≥750g	1.4Kg	1.5	Secondary AGD and seal predation	Will treat again for AGD	Site inspected 11/10/18. Diagnostic samples found complex gill pathology including AGD, salmon gill poxvirus and Paranucleospora theridion	SAL	Data is adapted from the Scottish Government website and is accessible at https://www.gov.scot/publications/fish-health-inspectorate-mortality-information/	Geocoding is performed in ArcGIS Pro.
57.399	-5.60352	11/12/2018	11/18/2018	4324	MRT00874	Scottish Sea Farms Ltd	Nevis C (Ardintigh)	≥750g	1.4Kg	2	Secondary AGD and seal predation	Will treat again for AGD	Site inspected 11/10/18. Diagnostic samples found complex gill pathology including AGD, salmon gill poxvirus and Paranucleospora theridion	SAL	Data is adapted from the Scottish Government website and is accessible at https://www.gov.scot/publications/fish-health-inspectorate-mortality-information/	Geocoding is performed in ArcGIS Pro.
56.8588	-5.61088	11/19/2018	11/25/2018	3714	MRT00875	Scottish Sea Farms Ltd	Nevis C (Ardintigh)	≥750g	1.4Kg	1.7	AGD treatment losses (peroxide treatment)		Site inspected 11/10/18. Diagnostic samples found complex gill pathology including AGD, salmon gill poxvirus and Paranucleospora theridion	SAL	Data is adapted from the Scottish Government website and is accessible at https://www.gov.scot/publications/fish-health-inspectorate-mortality-information/	Geocoding is performed in ArcGIS Pro.
57.7741	-2.78075	10/29/2018	11/04/2018	8600	MRT00876	Scottish Sea Farms Ltd	Loch Frisa	5g to smolting	90g	2.1	Fungus	Fish transferred to sea in week 48, site fallow	NFA - site fallow	SAL	Data is adapted from the Scottish Government website and is accessible at https://www.gov.scot/publications/fish-health-inspectorate-mortality-information/	Geocoding is performed in ArcGIS Pro.
56.8854	-2.59839	11/05/2018	11/11/2018	9791	MRT00877	Scottish Sea Farms Ltd	Loch Frisa	5g to smolting	90g	2.5	Fungus	Fish transferred to sea in week 48, site fallow	NFA - site fallow	SAL	Data is adapted from the Scottish Government website and is accessible at https://www.gov.scot/publications/fish-health-inspectorate-mortality-information/	Geocoding is performed in ArcGIS Pro.
56.1688	-6.27328	11/12/2018	11/18/2018	12226	MRT00878	Scottish Sea Farms Ltd	Loch Frisa	5g to smolting	90g	3.1	Fungus	Fish transferred to sea in week 48, site fallow	NFA - site fallow	SAL	Data is adapted from the Scottish Government website and is accessible at https://www.gov.scot/publications/fish-health-inspectorate-mortality-information/	Geocoding is performed in ArcGIS Pro.
56.2154	-2.60286	11/19/2018	11/25/2018	11481	MRT00879	Scottish Sea Farms Ltd	Loch Frisa	5g to smolting	90g	3.1	Fungus	Fish transferred to sea in week 48, site fallow	NFA - site fallow	SAL	Data is adapted from the Scottish Government website and is accessible at https://www.gov.scot/publications/fish-health-inspectorate-mortality-information/	Geocoding is performed in ArcGIS Pro.
56.2086	-5.71799	02/09/2015	02/15/2015	2206	MRT00881	The Scottish Salmon Company	Plocrapol	≥750g	2.5kg	2.37	Post Jellyfish (pelagia notoluca) Damage during November 2014, reduced feeding and burnt marks so didn’t handle bath treatments well	Removing damaged fish was ongoing	FVG Inspected site.	SAL	Data is adapted from the Scottish Government website and is accessible at https://www.gov.scot/publications/fish-health-inspectorate-mortality-information/	Geocoding is performed in ArcGIS Pro.
57.5349	-5.39941	02/23/2015	03/01/2015	1434	MRT00882	The Scottish Salmon Company	Plocrapol	≥750g	2.5kg	1.59	Post Jellyfish damage to gills so didn’t handle bath treatment well	Removing damaged fish was ongoing		SAL	Data is adapted from the Scottish Government website and is accessible at https://www.gov.scot/publications/fish-health-inspectorate-mortality-information/	Geocoding is performed in ArcGIS Pro.
57.433	-5.39447	03/02/2015	03/08/2015	1025	MRT00883	The Scottish Salmon Company	Plocrapol	≥750g	2.5kg	1.15	Post Jellyfish damage to gills so didn’t handle bath treatment well	Removing damaged fish was ongoing		SAL	Data is adapted from the Scottish Government website and is accessible at https://www.gov.scot/publications/fish-health-inspectorate-mortality-information/	Geocoding is performed in ArcGIS Pro.
56.7859	-5.18377	05/18/2015	05/24/2015	1005	MRT00884	The Scottish Salmon Company	Plocrapol	≥750g	2.5kg	1.25	Post Jellyfish damage to gills so didn’t handle bath treatment well	Removing damaged fish was ongoing		SAL	Data is adapted from the Scottish Government website and is accessible at https://www.gov.scot/publications/fish-health-inspectorate-mortality-information/	Geocoding is performed in ArcGIS Pro.
57.3601	-2.46193	05/25/2015	05/31/2015	1075	MRT00885	The Scottish Salmon Company	Plocrapol	≥750g	2.5kg	1.36	Post Jellyfish damage to gills so didn’t handle bath treatment well	Removing damaged fish was ongoing		SAL	Data is adapted from the Scottish Government website and is accessible at https://www.gov.scot/publications/fish-health-inspectorate-mortality-information/	Geocoding is performed in ArcGIS Pro.
56.7744	-2.64185	06/01/2015	06/07/2015	890	MRT00886	The Scottish Salmon Company	Plocrapol	≥750g	3.7kg	1.14	Post Jellyfish damage to gills so didn’t handle bath treatment well	Ongoing Harvesting		SAL	Data is adapted from the Scottish Government website and is accessible at https://www.gov.scot/publications/fish-health-inspectorate-mortality-information/	Geocoding is performed in ArcGIS Pro.
56.9204	-6.07068	06/08/2015	06/14/2015	483	MRT00887	The Scottish Salmon Company	Plocrapol	≥750g	3.7kg	1.15	Post Jellyfish damage to gills so didn’t handle bath treatment well	Ongoing Harvesting		SAL	Data is adapted from the Scottish Government website and is accessible at https://www.gov.scot/publications/fish-health-inspectorate-mortality-information/	Geocoding is performed in ArcGIS Pro.
57.5657	-6.06191	12/12/2016	12/18/2016	1620	MRT00888	The Scottish Salmon Company	Plocrapol	≥750g	1.5kg	2.29	Post peroixide treatment, Some PGD	Removed morts/moribunds		SAL	Data is adapted from the Scottish Government website and is accessible at https://www.gov.scot/publications/fish-health-inspectorate-mortality-information/	Geocoding is performed in ArcGIS Pro.
56.7245	-5.44973	11/26/2018	11/02/2018	8370	MRT00889	The Scottish Salmon Company	Plocrapol	≥750g	2.6kg	1.8	Post treatment	Below reporting threshold following week	Site inspected 20/11/18	SAL	Data is adapted from the Scottish Government website and is accessible at https://www.gov.scot/publications/fish-health-inspectorate-mortality-information/	Geocoding is performed in ArcGIS Pro.
56.829	-5.52443	12/03/2018	12/09/2018	2536	MRT00890	The Scottish Salmon Company	Bagh Chlann Neill (Grimsay)	≥750g	5.5kg	1	CMS	Potential broodstock. Reported as more than 1%		SAL	Data is adapted from the Scottish Government website and is accessible at https://www.gov.scot/publications/fish-health-inspectorate-mortality-information/	Geocoding is performed in ArcGIS Pro.
57.3606	-5.70669	12/03/2018	12/09/2018	6830	MRT00891	The Scottish Salmon Company	Ardcastle Bay	≥750g	2.7kg	1	Post treatment	Below reporting threshold following week. Reported as more than 1%		SAL	Data is adapted from the Scottish Government website and is accessible at https://www.gov.scot/publications/fish-health-inspectorate-mortality-information/	Geocoding is performed in ArcGIS Pro.
57.4301	-5.98105	12/10/2018	12/16/2018	23366	MRT00892	Cooke Aquaculture Scotland Ltd	Furnace (FW)	5g to smolting	93g	1.93	SAV	Lethargic behaviour observed in two tanks. SAV detected by PCR. Vaccination delayed in these two tanks until beginning of 2019. Numbers are expected to be lower week ending 23/12/18.		SAL	Data is adapted from the Scottish Government website and is accessible at https://www.gov.scot/publications/fish-health-inspectorate-mortality-information/	Geocoding is performed in ArcGIS Pro.
53.9612	-2.86956	12/03/2018	12/10/2018	2099	MRT00893	Scottish Sea Farms Ltd	Lismore North	≥750g	2 Kg	1.36	Complex gill issues		FHI to monitor	SAL	Data is adapted from the Scottish Government website and is accessible at https://www.gov.scot/publications/fish-health-inspectorate-mortality-information/	Geocoding is performed in ArcGIS Pro.
57.8765	-2.84032	11/26/2018	12/03/2018	3499	MRT00894	Scottish Sea Farms Ltd	Loch Frisa	5g to smolting	90g	1.36	Fungus	Site now empty		SAL	Data is adapted from the Scottish Government website and is accessible at https://www.gov.scot/publications/fish-health-inspectorate-mortality-information/	Geocoding is performed in ArcGIS Pro.
57.1177	-5.82612	12/03/2018	12/10/2018	2644	MRT00895	Scottish Sea Farms Ltd	Loch Frisa	5g to smolting	90g	2.06	Fungus	Site now empty		SAL	Data is adapted from the Scottish Government website and is accessible at https://www.gov.scot/publications/fish-health-inspectorate-mortality-information/	Geocoding is performed in ArcGIS Pro.
57.8537	-5.21097	12/03/2018	12/10/2018	9910	MRT00896	Scottish Sea Farms Ltd	Dury Voe	≥750g	1.6 Kg	2.36	Seal damage, gill health, treatment	Mortality levels now decreasing	FHI to monitor	SAL	Data is adapted from the Scottish Government website and is accessible at https://www.gov.scot/publications/fish-health-inspectorate-mortality-information/	Geocoding is performed in ArcGIS Pro.
55.8527	-2.72634	12/10/2018	12/17/2018	5312	MRT00897	Scottish Sea Farms Ltd	Dury Voe	≥750g	1.6 Kg	1.29	Seal damage, gill health, treatment	Mortality levels now decreasing	FHI to monitor	SAL	Data is adapted from the Scottish Government website and is accessible at https://www.gov.scot/publications/fish-health-inspectorate-mortality-information/	Geocoding is performed in ArcGIS Pro.
57.092	-3.10674	12/17/2018	12/24/2018	2653	MRT00898	Cooke Aquaculture Scotland Ltd	Bay of Vady	≥750g	2 Kg	1.22	Seal damage	Predator control measures in place	FHI to monitor	SAL	Data is adapted from the Scottish Government website and is accessible at https://www.gov.scot/publications/fish-health-inspectorate-mortality-information/	Geocoding is performed in ArcGIS Pro.
57.3727	-2.63538	12/24/2018	12/31/2018	2903	MRT00899	Cooke Aquaculture Scotland Ltd	Bay of Vady	≥750g	2 Kg	1.35	Seal damage	Predator control measures in place, mortality now decreasing.	FHI to monitor	SAL	Data is adapted from the Scottish Government website and is accessible at https://www.gov.scot/publications/fish-health-inspectorate-mortality-information/	Geocoding is performed in ArcGIS Pro.
53.9443	-5.99502	01/08/2019	01/10/2019	113247	MRT00900	Cooke Aquaculture Scotland Ltd	Quoys Hatchery	Egg to 1st feed	0.2g	18.8	Post-hatch mortality	Samples taken by vets, no sign of bacterial infection, mortality attributed to newly hatched fish not absorbing yolk sac, no reported water quality issues. By 10/01/19 mortality numbers had dropped significantly - below reporting levels.	FHI to monitor	SAL	Data is adapted from the Scottish Government website and is accessible at https://www.gov.scot/publications/fish-health-inspectorate-mortality-information/	Geocoding is performed in ArcGIS Pro.
56.1105	-2.61575	01/07/2019	01/13/2019	12292	MRT00901	Cooke Aquaculture Scotland Ltd	Stead of Aithness	<750g	500g	1.91	Moritella viscosa	Vets attended site, took samples to confirm Moritella viscosa present.	FHI to monitor, site due EC inspection this year, likely to be visited in February.	SAL	Data is adapted from the Scottish Government website and is accessible at https://www.gov.scot/publications/fish-health-inspectorate-mortality-information/	Geocoding is performed in ArcGIS Pro.
56.7831	-3.04756	01/14/2019	01/20/2019	10579	MRT00902	Cooke Aquaculture Scotland Ltd	Stead of Aithness	<750g	500g	1.68	Moritella viscosa	Vets attended site, took samples to confirm Moritella viscosa present.	FHI to monitor, site due EC inspection this year, likely to be visited in February.	SAL	Data is adapted from the Scottish Government website and is accessible at https://www.gov.scot/publications/fish-health-inspectorate-mortality-information/	Geocoding is performed in ArcGIS Pro.
53.8987	-2.82323	12/10/2018	12/16/2018	8370	MRT00903	The Scottish Salmon Company	Bagh Chlann Neill (Grimsay)	≥750g	5.5kg	2.7	CMS	Potential broodstock. Low numbers of fish on site ~6000	FHI to monitor	SAL	Data is adapted from the Scottish Government website and is accessible at https://www.gov.scot/publications/fish-health-inspectorate-mortality-information/	Geocoding is performed in ArcGIS Pro.
56.1168	-5.76105	12/17/2018	12/23/2018	2536	MRT00904	The Scottish Salmon Company	Bagh Chlann Neill (Grimsay)	≥750g	5.5kg	2.8	CMS	Potential broodstock. Low numbers of fish on site ~6000	FHI to monitor	SAL	Data is adapted from the Scottish Government website and is accessible at https://www.gov.scot/publications/fish-health-inspectorate-mortality-information/	Geocoding is performed in ArcGIS Pro.
56.2725	-2.5637	12/24/2018	12/30/2018	6830	MRT00905	The Scottish Salmon Company	Bagh Chlann Neill (Grimsay)	≥750g	5.5kg	5	CMS	Potential broodstock. Low numbers of fish on site ~6000	FHI to monitor	SAL	Data is adapted from the Scottish Government website and is accessible at https://www.gov.scot/publications/fish-health-inspectorate-mortality-information/	Geocoding is performed in ArcGIS Pro.
55.9106	-5.81246	12/10/2018	12/16/2018	5312	MRT00906	The Scottish Salmon Company	Russel Burn	5g to smolting	80g	3	Damged pipe in one tank, fish trapped against screen	Damaged pipe repaired	No further action required, no health issue.	SAL	Data is adapted from the Scottish Government website and is accessible at https://www.gov.scot/publications/fish-health-inspectorate-mortality-information/	Geocoding is performed in ArcGIS Pro.
57.4937	-2.52139	12/24/2018	12/30/2018	2653	MRT00907	The Scottish Salmon Company	Scadabay	≥750g	3.5kg	1.2	Post treatment	Hydroliser treatment, CMS also detected on site.	FHI to monitor	SAL	Data is adapted from the Scottish Government website and is accessible at https://www.gov.scot/publications/fish-health-inspectorate-mortality-information/	Geocoding is performed in ArcGIS Pro.
56.02	-5.5319	12/31/2018	01/06/2019	2903	MRT00908	The Scottish Salmon Company	Loch Damph	5g to smolting	80g	3	Fungus	Company health team attending site regularly. Mortality has since dropped below reporting levels	FHI to monitor	SAL	Data is adapted from the Scottish Government website and is accessible at https://www.gov.scot/publications/fish-health-inspectorate-mortality-information/	Geocoding is performed in ArcGIS Pro.
56.8038	-6.27286	12/31/2018	01/06/2019	113247	MRT00909	The Scottish Salmon Company	Treanay	≥750g	5.5kg	1.93	CMS	Company health team attending site regularly, site is harvesting out.	FHI to monitor	SAL	Data is adapted from the Scottish Government website and is accessible at https://www.gov.scot/publications/fish-health-inspectorate-mortality-information/	Geocoding is performed in ArcGIS Pro.
53.814	-6.18979	01/07/2019	01/13/2019	2036	MRT00910	The Scottish Salmon Company	Treanay	≥750g	5.5kg	1.73	CMS	Company health team attending site regularly, site is harvesting out.	FHI to monitor	SAL	Data is adapted from the Scottish Government website and is accessible at https://www.gov.scot/publications/fish-health-inspectorate-mortality-information/	Geocoding is performed in ArcGIS Pro.
57.4243	-3.06329	01/14/2019	01/20/2019	142803	MRT00911	Cooke Aquaculture Scotland Ltd	Quoys Hatchery	Egg to 1st feed	0.2g yolk sac fry	32.4	environmental insult/fungus	Samples taken by vets showed evidence of environmental insult on gills and fungus. Water looked clean, filtration increased and treated with Chloramin T. Mortality rate decreased in week 4 (calling back with figures)	FHI to monitor; following week mortality reduced to 0.33% (750)	SAL	Data is adapted from the Scottish Government website and is accessible at https://www.gov.scot/publications/fish-health-inspectorate-mortality-information/	Geocoding is performed in ArcGIS Pro.
57.5568	-5.22298	12/17/2018	12/23/2018	5384	MRT00912	Scottish Sea Farms Ltd	Dury Voe	≥750g	1.8kg	1.33	Seal damage, gill health		Historic notification from November 2018, made in Janaury 2019	SAL	Data is adapted from the Scottish Government website and is accessible at https://www.gov.scot/publications/fish-health-inspectorate-mortality-information/	Geocoding is performed in ArcGIS Pro.
57.6867	-3.0548	08/19/2017	08/26/2017	13782	MRT00913	Cooke Aquaculture Scotland Ltd	Ardtaraig Hatchery	5g to smolting	40-90g	1.98	Furunculosis		Mortality event picked up during inspection. Site inspected 22/01/19 - no moribund fish observed, fish appeared in good condition, mortality has been low.	SAL	Data is adapted from the Scottish Government website and is accessible at https://www.gov.scot/publications/fish-health-inspectorate-mortality-information/	Geocoding is performed in ArcGIS Pro.
53.9651	-5.68227	09/23/2017	09/30/2017	14109	MRT00914	Cooke Aquaculture Scotland Ltd	Ardtaraig Hatchery	5g to smolting	40-90g	2.14	Furunculosis		Mortality event picked up during inspection. Site inspected 22/01/19 - no moribund fish observed, fish appeared in good condition, mortality has been low.	SAL	Data is adapted from the Scottish Government website and is accessible at https://www.gov.scot/publications/fish-health-inspectorate-mortality-information/	Geocoding is performed in ArcGIS Pro.
57.8986	-5.45262	01/14/2019	01/20/2019	200	MRT00915	The Scottish Salmon Company	Bagh Chlann Neill (Grimsay)	≥750g	5kg	4.5	CMS	funtional feeds also given	FHI to monitor	SAL	Data is adapted from the Scottish Government website and is accessible at https://www.gov.scot/publications/fish-health-inspectorate-mortality-information/	Geocoding is performed in ArcGIS Pro.
55.9746	-5.5325	01/21/2019	01/27/2019	60	MRT00916	The Scottish Salmon Company	Bagh Chlann Neill (Grimsay)	≥750g	5kg	1.4	CMS	funtional feeds also given	FHI to monitor	SAL	Data is adapted from the Scottish Government website and is accessible at https://www.gov.scot/publications/fish-health-inspectorate-mortality-information/	Geocoding is performed in ArcGIS Pro.
57.3269	-5.30225	01/14/2019	01/20/2019	230	MRT00917	The Scottish Salmon Company	Treanay	≥750g	6kg	1.18	CMS		FHI to monitor	SAL	Data is adapted from the Scottish Government website and is accessible at https://www.gov.scot/publications/fish-health-inspectorate-mortality-information/	Geocoding is performed in ArcGIS Pro.
56.2763	-5.34916	01/21/2019	01/27/2019	330	MRT00918	The Scottish Salmon Company	Treanay	≥750g	6kg	2.1	CMS		FHI to monitor	SAL	Data is adapted from the Scottish Government website and is accessible at https://www.gov.scot/publications/fish-health-inspectorate-mortality-information/	Geocoding is performed in ArcGIS Pro.
57.2402	-5.84369	01/28/2019	02/03/2019	280	MRT00919	The Scottish Salmon Company	Treanay	≥750g	6kg	1.6	CMS		FHI to monitor - Site due to fallow by end of February	SAL	Data is adapted from the Scottish Government website and is accessible at https://www.gov.scot/publications/fish-health-inspectorate-mortality-information/	Geocoding is performed in ArcGIS Pro.
57.2697	-5.85992	11/05/2018	11/11/2018	89737	MRT00920	Mowi Scotland Ltd	Lochailort Recirculation Hatchery	5g to smolting	23.8g	1.73	Water supply failure	Accident due to new staff in training. Training continuing to reduce risk in future.	Fish were due to be culled. Mortality event lasted 1 week. No further action. Alevins also on site at the time. So whole site mortality not above the reporting threshold.	SAL	Data is adapted from the Scottish Government website and is accessible at https://www.gov.scot/publications/fish-health-inspectorate-mortality-information/	Geocoding is performed in ArcGIS Pro.
56.2426	-2.45979	10/29/2018	11/04/2018	4462	MRT00921	Loch Duart Ltd	Loch Laxford	≥750g	2.7Kg	2.41	Plankton, low oygen and gill health issue	Vets attended, freshwater treatments carried out and aerators deployed during incident (started September 2018)	Site was inspected by FHI on 31/10/18. NFA as figures collected during inspection in February 2019	SAL	Data is adapted from the Scottish Government website and is accessible at https://www.gov.scot/publications/fish-health-inspectorate-mortality-information/	Geocoding is performed in ArcGIS Pro.
53.8767	-2.61258	11/05/2018	11/11/2018	3281	MRT00922	Loch Duart Ltd	Loch Laxford	≥750g	2.7Kg	1.81	Plankton, low oygen and gill health issue	Vets attended, freshwater treatments carried out and aerators deployed during incident (started September 2018)	Site was inspected by FHI on 31/10/18. NFA as figures collected during inspection in February 2019	SAL	Data is adapted from the Scottish Government website and is accessible at https://www.gov.scot/publications/fish-health-inspectorate-mortality-information/	Geocoding is performed in ArcGIS Pro.
57.1806	-6.22851	11/12/2018	11/18/2018	3004	MRT00923	Loch Duart Ltd	Loch Laxford	≥750g	2.7Kg	1.69	Plankton, low oygen and gill health issue	Vets attended, freshwater treatments carried out and aerators deployed during incident (started September 2018)	Site was inspected by FHI on 31/10/18. NFA as figures collected during inspection in February 2019	SAL	Data is adapted from the Scottish Government website and is accessible at https://www.gov.scot/publications/fish-health-inspectorate-mortality-information/	Geocoding is performed in ArcGIS Pro.
56.7804	-5.35651	11/19/2018	11/25/2018	2651	MRT00924	Loch Duart Ltd	Loch Laxford	≥750g	2.7Kg	1.52	Plankton, low oygen and gill health issue	Vets attended, freshwater treatments carried out and aerators deployed during incident (started September 2018)	Site was inspected by FHI on 31/10/18. NFA as figures collected during inspection in February 2019	SAL	Data is adapted from the Scottish Government website and is accessible at https://www.gov.scot/publications/fish-health-inspectorate-mortality-information/	Geocoding is performed in ArcGIS Pro.
56.7711	-5.78456	11/26/2018	12/02/2018	3011	MRT00925	Loch Duart Ltd	Loch Laxford	≥750g	2.7Kg	1.75	Plankton, low oygen and gill health issue	Vets attended, freshwater treatments carried out and aerators deployed during incident (started September 2018)	Site was inspected by FHI on 31/10/18. NFA as figures collected during inspection in February 2019	SAL	Data is adapted from the Scottish Government website and is accessible at https://www.gov.scot/publications/fish-health-inspectorate-mortality-information/	Geocoding is performed in ArcGIS Pro.
57.3397	-6.02975	12/03/2018	12/09/2018	2149	MRT00926	Loch Duart Ltd	Loch Laxford	≥750g	2.7Kg	1.27	Plankton, low oygen and gill health issue	Vets attended, freshwater treatments carried out and aerators deployed during incident (started September 2018)	Site was inspected by FHI on 31/10/18. NFA as figures collected during inspection in February 2019	SAL	Data is adapted from the Scottish Government website and is accessible at https://www.gov.scot/publications/fish-health-inspectorate-mortality-information/	Geocoding is performed in ArcGIS Pro.
56.1307	-3.13585	02/04/2019	02/10/2019	6677	MRT00927	Cooke Aquaculture Scotland Ltd	Djubawick	≥750g	3Kg	1.88	CMS and seal predation		FHI to monitor	SAL	Data is adapted from the Scottish Government website and is accessible at https://www.gov.scot/publications/fish-health-inspectorate-mortality-information/	Geocoding is performed in ArcGIS Pro.
56.7949	-5.75449	02/11/2019	02/17/2019	8517	MRT00928	Cooke Aquaculture Scotland Ltd	Djubawick	≥750g	3Kg	2.45	CMS and seal predation		FHI to monitor	SAL	Data is adapted from the Scottish Government website and is accessible at https://www.gov.scot/publications/fish-health-inspectorate-mortality-information/	Geocoding is performed in ArcGIS Pro.
57.7294	-5.70812	02/11/2019	02/17/2019	4200	MRT00929	Cooke Aquaculture Scotland Ltd	Bow of Hascosay	≥750g	3Kg	1.47	CMS		FHI to monitor	SAL	Data is adapted from the Scottish Government website and is accessible at https://www.gov.scot/publications/fish-health-inspectorate-mortality-information/	Geocoding is performed in ArcGIS Pro.
55.9993	-6.10955	11/05/2018	11/11/2018	11828	MRT00930	Grieg Seafood Shetland Ltd	Leinish	≥750g	3.1kg	3.06	Treatment	Post treatment morts from optilicer trial and salmosan treatments (pen 1 &3)	mortality fell below threshold on week 47, no further action required	SAL	Data is adapted from the Scottish Government website and is accessible at https://www.gov.scot/publications/fish-health-inspectorate-mortality-information/	Geocoding is performed in ArcGIS Pro.
57.8783	-5.5651	11/12/2018	11/18/2018	3782	MRT00931	Grieg Seafood Shetland Ltd	Leinish	≥750g	3.1kg	1.01	Treatment	Post treatment morts from optilicer trial and salmosan treatments (pen 1 &3)	mortality fell below threshold on week 47, no further action required	SAL	Data is adapted from the Scottish Government website and is accessible at https://www.gov.scot/publications/fish-health-inspectorate-mortality-information/	Geocoding is performed in ArcGIS Pro.
56.2821	-5.59343	01/28/2019	02/03/2019	5800	MRT00932	The Scottish Salmon Company	Plocrapol	≥750g	3.2kg	2.1	CMS positive		No further action - below 1% wks 6 -8	SAL	Data is adapted from the Scottish Government website and is accessible at https://www.gov.scot/publications/fish-health-inspectorate-mortality-information/	Geocoding is performed in ArcGIS Pro.
57.3938	-5.61327	02/04/2019	02/10/2019	100	MRT00933	The Scottish Salmon Company	Bagh Chlann Neill (Grimsay)	≥750g	7kg	2.5	CMS and grilse maturing early		FHI to monitor	SAL	Data is adapted from the Scottish Government website and is accessible at https://www.gov.scot/publications/fish-health-inspectorate-mortality-information/	Geocoding is performed in ArcGIS Pro.
57.0576	-5.24919	02/11/2019	02/17/2019	80	MRT00934	The Scottish Salmon Company	Bagh Chlann Neill (Grimsay)	≥750g	7kg	2.1	CMS and grilse maturing early		FHI to monitor	SAL	Data is adapted from the Scottish Government website and is accessible at https://www.gov.scot/publications/fish-health-inspectorate-mortality-information/	Geocoding is performed in ArcGIS Pro.
53.8979	-5.51007	02/18/2019	02/24/2019	390	MRT00935	The Scottish Salmon Company	Bagh Chlann Neill (Grimsay)	≥750g	7kg	12	culled excess early maturers	early maturers culled	FHI to monitor	SAL	Data is adapted from the Scottish Government website and is accessible at https://www.gov.scot/publications/fish-health-inspectorate-mortality-information/	Geocoding is performed in ArcGIS Pro.
57.4208	-2.81003	02/11/2019	02/17/2019	3200	MRT00936	The Scottish Salmon Company	Gob a Bharra Loch Fyne	≥750g	5kg	1.8	suspected CMS.	Diagnostic testing ongoing	Below 0.5% following week, FHI to monitor	SAL	Data is adapted from the Scottish Government website and is accessible at https://www.gov.scot/publications/fish-health-inspectorate-mortality-information/	Geocoding is performed in ArcGIS Pro.
56.2388	-5.55049	02/18/2019	02/24/2019	8800	MRT00937	The Scottish Salmon Company	Gometra	≥750g	1.5kg	1.2	Physical damage, net bagged during crowding for treatment		EC visit brought forward to wk 13 for further investigation	SAL	Data is adapted from the Scottish Government website and is accessible at https://www.gov.scot/publications/fish-health-inspectorate-mortality-information/	Geocoding is performed in ArcGIS Pro.
56.7469	-2.51059	01/07/2019	01/13/2019	5312	MRT00938	Scottish Sea Farms Ltd	Kishorn B (North)	≥750g	1kg	1.08	AGD treatment		further investigation into current mort levels	SAL	Data is adapted from the Scottish Government website and is accessible at https://www.gov.scot/publications/fish-health-inspectorate-mortality-information/	Geocoding is performed in ArcGIS Pro.
53.9789	-2.70606	01/07/2019	01/13/2019	2653	MRT00939	Scottish Sea Farms Ltd	Bellister	≥750g	2kg	1.19	Predation by seals	Net integrity checked, ADDs in use.	further investigation into current mort levels	SAL	Data is adapted from the Scottish Government website and is accessible at https://www.gov.scot/publications/fish-health-inspectorate-mortality-information/	Geocoding is performed in ArcGIS Pro.
56.037	-5.69296	01/14/2019	01/20/2019	2903	MRT00940	Scottish Sea Farms Ltd	Lismore N	≥750g	2.8kg	2.16	Complex Gill Disease confirmed	Under veterinary supervison, increased biosecurity & mortality removal, gill health feed use.	FHI visited Sept 2018 for this crop and DIA samples were taken, awaiting info on up to date mort level	SAL	Data is adapted from the Scottish Government website and is accessible at https://www.gov.scot/publications/fish-health-inspectorate-mortality-information/	Geocoding is performed in ArcGIS Pro.
57.7886	-5.3236	01/21/2019	01/27/2019	113247	MRT00941	Scottish Sea Farms Ltd	Lismore N	≥750g	3kg	1.61	Complex Gill Disease confirmed	Under veterinary supervison, increased biosecurity & mortality removal, gill health feed use.	FHI visited Sept 2018 for this crop and DIA samples were taken, awaiting info on up to date mort level	SAL	Data is adapted from the Scottish Government website and is accessible at https://www.gov.scot/publications/fish-health-inspectorate-mortality-information/	Geocoding is performed in ArcGIS Pro.
55.9052	-2.80517	01/28/2019	02/03/2019	7145	MRT00942	Scottish Sea Farms Ltd	Lismore N	≥750g	3.3kg	1.76	Complex Gill Disease confirmed	Under veterinary supervison, increased biosecurity & mortality removal, gill health feed use.	FHI visited Sept 2018 for this crop and DIA samples were taken, awaiting info on up to date mort level	SAL	Data is adapted from the Scottish Government website and is accessible at https://www.gov.scot/publications/fish-health-inspectorate-mortality-information/	Geocoding is performed in ArcGIS Pro.
57.5128	-2.70574	07/30/2018	08/05/2018	2658	MRT00943	Mowi Scotland Ltd	Loch Greshornish	≥750g		1.46	Anaemia	Awaiting further information	Historic report. Issue highlighted by SSPO October mort figures. Site fallowed Wk 34 2018 (20/8/18). Restocked wk 6 2019.	SAL	Data is adapted from the Scottish Government website and is accessible at https://www.gov.scot/publications/fish-health-inspectorate-mortality-information/	Geocoding is performed in ArcGIS Pro.
53.8576	-5.42005	08/06/2018	08/12/2018	1205	MRT00944	Mowi Scotland Ltd	Loch Greshornish	≥750g		1.02	Anaemia	Awaiting further information	Historic report. Issue highlighted by SSPO October mort figures. Site fallowed Wk 34 2018 (20/8/18). Restocked wk 6 2019.	SAL	Data is adapted from the Scottish Government website and is accessible at https://www.gov.scot/publications/fish-health-inspectorate-mortality-information/	Geocoding is performed in ArcGIS Pro.
53.8948	-2.6676	08/27/2018	09/02/2018	16119	MRT00945	Mowi Scotland Ltd	Soay	≥750g		3.3	Gill health/CMS	Awaiting further information	Historic report. Issues highlighted by SSPO October mort figures. Cycle of fish harvested wk5 2019.	SAL	Data is adapted from the Scottish Government website and is accessible at https://www.gov.scot/publications/fish-health-inspectorate-mortality-information/	Geocoding is performed in ArcGIS Pro.
57.491	-5.47646	09/24/2018	09/30/2018	4514	MRT00946	Mowi Scotland Ltd	Soay	≥750g		1.42	Gill health/CMS	Awaiting further information	Historic report. Issues highlighted by SSPO October mort figures. Cycle of fish harvested wk5 2019.	SAL	Data is adapted from the Scottish Government website and is accessible at https://www.gov.scot/publications/fish-health-inspectorate-mortality-information/	Geocoding is performed in ArcGIS Pro.
57.8543	-5.78687	10/22/2018	10/28/2018	2634	MRT00947	Mowi Scotland Ltd	Soay	≥750g		1.33	Gill health/CMS	Awaiting further information	Historic report. Issues highlighted by SSPO October mort figures. Cycle of fish harvested wk5 2019.	SAL	Data is adapted from the Scottish Government website and is accessible at https://www.gov.scot/publications/fish-health-inspectorate-mortality-information/	Geocoding is performed in ArcGIS Pro.
57.61	-5.932	10/29/2018	11/04/2018	3038	MRT00948	Mowi Scotland Ltd	Soay	≥750g		1.17	Gill health/CMS	Awaiting further information	Historic report. Issues highlighted by SSPO October mort figures. Cycle of fish harvested wk5 2019.	SAL	Data is adapted from the Scottish Government website and is accessible at https://www.gov.scot/publications/fish-health-inspectorate-mortality-information/	Geocoding is performed in ArcGIS Pro.
55.9146	-5.98058	08/13/2018	08/19/2018	7771	MRT00949	Mowi Scotland Ltd	Grey Horse Channel	≥750g		1.74	CMS/ Anaemia	Awaiting further information	Historic report. Issues highlighted by SSPO October mort figures. Cycle of fish harvested wk10 2019.	SAL	Data is adapted from the Scottish Government website and is accessible at https://www.gov.scot/publications/fish-health-inspectorate-mortality-information/	Geocoding is performed in ArcGIS Pro.
57.0903	-5.5656	08/20/2018	08/26/2018	22249	MRT00950	Mowi Scotland Ltd	Grey Horse Channel	≥750g		5.36	CMS/ Anaemia	Awaiting further information	Historic report. Issues highlighted by SSPO October mort figures. Cycle of fish harvested wk10 2019.	SAL	Data is adapted from the Scottish Government website and is accessible at https://www.gov.scot/publications/fish-health-inspectorate-mortality-information/	Geocoding is performed in ArcGIS Pro.
57.218	-2.87604	08/27/2018	09/02/2018	8777	MRT00951	Mowi Scotland Ltd	Grey Horse Channel	≥750g		2.29	CMS/ Anaemia	Awaiting further information	Historic report. Issues highlighted by SSPO October mort figures. Cycle of fish harvested wk10 2019.	SAL	Data is adapted from the Scottish Government website and is accessible at https://www.gov.scot/publications/fish-health-inspectorate-mortality-information/	Geocoding is performed in ArcGIS Pro.
56.9797	-5.22166	09/03/2018	09/09/2018	4523	MRT00952	Mowi Scotland Ltd	Grey Horse Channel	≥750g		1.35	CMS/ Anaemia	Awaiting further information	Historic report. Issues highlighted by SSPO October mort figures. Cycle of fish harvested wk10 2019.	SAL	Data is adapted from the Scottish Government website and is accessible at https://www.gov.scot/publications/fish-health-inspectorate-mortality-information/	Geocoding is performed in ArcGIS Pro.
53.9915	-3.0868	09/10/2018	09/16/2018	3608	MRT00953	Mowi Scotland Ltd	Grey Horse Channel	≥750g		1.24	CMS/ Anaemia	Awaiting further information	Historic report. Issues highlighted by SSPO October mort figures. Cycle of fish harvested wk10 2019.	SAL	Data is adapted from the Scottish Government website and is accessible at https://www.gov.scot/publications/fish-health-inspectorate-mortality-information/	Geocoding is performed in ArcGIS Pro.
56.1137	-5.38256	11/12/2018	11/18/2018	1479	MRT00954	Mowi Scotland Ltd	Grey Horse Channel	≥750g		1.16	CMS/ Anaemia	Awaiting further information	Historic report. Issues highlighted by SSPO October mort figures. Cycle of fish harvested wk10 2019.	SAL	Data is adapted from the Scottish Government website and is accessible at https://www.gov.scot/publications/fish-health-inspectorate-mortality-information/	Geocoding is performed in ArcGIS Pro.
57.2051	-2.55238	10/08/2018	10/14/2018	5770	MRT00955	Mowi Scotland Ltd	Seaforth	≥750g	Not provided	1.1	Anaemia	No further information	Historic report highlighted by SSPO October 2018 mort figures.Site fallow since Nov 2018.	SAL	Data is adapted from the Scottish Government website and is accessible at https://www.gov.scot/publications/fish-health-inspectorate-mortality-information/	Geocoding is performed in ArcGIS Pro.
56.2402	-2.85812	10/15/2018	10/21/2018	14465	MRT00956	Mowi Scotland Ltd	Seaforth	≥750g	Not provided	3.5	Anaemia	No further information	Historic report highlighted by SSPO October 2018 mort figures.Site fallow since Nov 2018.	SAL	Data is adapted from the Scottish Government website and is accessible at https://www.gov.scot/publications/fish-health-inspectorate-mortality-information/	Geocoding is performed in ArcGIS Pro.
57.7605	-6.09619	10/22/2018	10/28/2018	18974	MRT00957	Mowi Scotland Ltd	Seaforth	≥750g	Not provided	5.1	Anaemia	No further information	Historic report highlighted by SSPO October 2018 mort figures.Site fallow since Nov 2018.	SAL	Data is adapted from the Scottish Government website and is accessible at https://www.gov.scot/publications/fish-health-inspectorate-mortality-information/	Geocoding is performed in ArcGIS Pro.
56.2908	-2.67938	10/29/2018	11/04/2018	4553	MRT00958	Mowi Scotland Ltd	Seaforth	≥750g	Not provided	2.7	Anaemia	No further information	Historic report highlighted by SSPO October 2018 mort figures.Site fallow since Nov 2018.	SAL	Data is adapted from the Scottish Government website and is accessible at https://www.gov.scot/publications/fish-health-inspectorate-mortality-information/	Geocoding is performed in ArcGIS Pro.
57.1206	-6.24772	08/20/2018	08/26/2018	2452	MRT00959	Mowi Scotland Ltd	Isle Ewe	≥750g		1.06	Anaemia and plankton insult	Early harvest. Fallow by 2nd Nov 2018.	Historic report. Highlighted by October 2018 SSPO mort figures. Site fallowed in Nov 2018. Restocked on 17th December and mort levels for this cycle are below the reporting threshold.	SAL	Data is adapted from the Scottish Government website and is accessible at https://www.gov.scot/publications/fish-health-inspectorate-mortality-information/	Geocoding is performed in ArcGIS Pro.
56.1317	-2.75373	09/17/2018	09/23/2018	3057	MRT00960	Mowi Scotland Ltd	Isle Ewe	≥750g		1.36	Anaemia and plankton insult	Early harvest. Fallow by 2nd Nov 2018.	Historic report. Highlighted by October 2018 SSPO mort figures. Site fallowed in Nov 2018. Restocked on 17th December and mort levels for this cycle are below the reporting threshold.	SAL	Data is adapted from the Scottish Government website and is accessible at https://www.gov.scot/publications/fish-health-inspectorate-mortality-information/	Geocoding is performed in ArcGIS Pro.
57.6642	-2.51336	10/22/2018	10/28/2018	7382	MRT00961	Mowi Scotland Ltd	Isle Ewe	≥750g		3.38	Anaemia and plankton insult	Early harvest. Fallow by 2nd Nov 2018.	Historic report. Highlighted by October 2018 SSPO mort figures. Site fallowed in Nov 2018. Restocked on 17th December and mort levels for this cycle are below the reporting threshold.	SAL	Data is adapted from the Scottish Government website and is accessible at https://www.gov.scot/publications/fish-health-inspectorate-mortality-information/	Geocoding is performed in ArcGIS Pro.
56.7457	-3.10809	11/05/2018	11/11/2018	6679	MRT00962	Mowi Scotland Ltd	Isle Ewe	≥750g		3.2	Anaemia and plankton insult	Early harvest. Fallow by 2nd Nov 2018.	Historic report. Highlighted by October 2018 SSPO mort figures. Site fallowed in Nov 2018. Restocked on 17th December and mort levels for this cycle are below the reporting threshold.	SAL	Data is adapted from the Scottish Government website and is accessible at https://www.gov.scot/publications/fish-health-inspectorate-mortality-information/	Geocoding is performed in ArcGIS Pro.
53.9312	-5.67077	11/12/2018	11/18/2018	4852	MRT00963	Mowi Scotland Ltd	Isle Ewe	≥750g		2.4	Anaemia and plankton insult	Early harvest. Fallow by 2nd Nov 2018.	Historic report. Highlighted by October 2018 SSPO mort figures. Site fallowed in Nov 2018. Restocked on 17th December and mort levels for this cycle are below the reporting threshold.	SAL	Data is adapted from the Scottish Government website and is accessible at https://www.gov.scot/publications/fish-health-inspectorate-mortality-information/	Geocoding is performed in ArcGIS Pro.
56.2895	-2.39932	03/18/2019	03/24/2019	1521479	MRT00964	Mowi Scotland Ltd	Lochailort Recirculation Hatchery	Egg to 1st feed		50	Human error	All alevins in one of the hatcheries lost (2019 Q4 generation). Human error resulting in recirculation pump stopping. Other stocks on site unaffected (2019 Q3 parr and another batch of 1.5 million 2019 Q4 alevins in separate hatchery). Percentage loss across the whole site for w/b 18/3/19 is 28.54%, but 49.81% in Q4 generation	APHA intend to inspect site and an FHI will attend. Inspection took place on 12/04/2019. FHI case 2019-0183.	SAL	Data is adapted from the Scottish Government website and is accessible at https://www.gov.scot/publications/fish-health-inspectorate-mortality-information/	Geocoding is performed in ArcGIS Pro.
57.5631	-5.26894	02/04/2019	02/10/2019	3012	MRT00965	Scottish Sea Farms Ltd	Lismore North	≥750g	3.5 kg	2.33	Complex Gill Disease confirmed	Veterinary supervison, increased biosecurity & mortality removal.FHI conducted diagnostic sampling Sep 2018 (case 20180289)confirming complex gill issues. Spoke to site manger who reports that the mortality is due to the continuing gill issues. Samples have been continued to be taken but only the complex gill issues reported.	Event was discussed with site contact, no further action required.	SAL	Data is adapted from the Scottish Government website and is accessible at https://www.gov.scot/publications/fish-health-inspectorate-mortality-information/	Geocoding is performed in ArcGIS Pro.
56.928	-5.43585	02/04/2019	02/10/2019	4193	MRT00966	Scottish Sea Farms Ltd	Dury Voe	≥750g	2 kg	2.03	Post-treatment	Intervention review. Site contact confirmed that event was post treatment. This continued onto the next week.	Event was discussed with site contact, no further action required.	SAL	Data is adapted from the Scottish Government website and is accessible at https://www.gov.scot/publications/fish-health-inspectorate-mortality-information/	Geocoding is performed in ArcGIS Pro.
57.68	-2.40633	02/04/2019	02/10/2019	1403	MRT00967	Scottish Sea Farms Ltd	Loura Voe	≥750g	2 kg	1.22	Post-treatment	Intervention review. Site contact confirmed that event was post treatment with the rate now below the reporting threshold. No further action required.	Event was discussed with site contact, no further action required.	SAL	Data is adapted from the Scottish Government website and is accessible at https://www.gov.scot/publications/fish-health-inspectorate-mortality-information/	Geocoding is performed in ArcGIS Pro.
56.0415	-2.75099	02/11/2019	02/17/2019	3065	MRT00968	Scottish Sea Farms Ltd	Lismore North	≥750g	3.6 kg	3.37	Complex Gill Disease confirmed	Veterinary supervison, reduced density, increased biosecurity & mortality removal. FHI conducted diagnostic sampling Sep 2018 (case 20180289)confirming complex gill issues. Mortality is due to the continuing gill issues however the mortality rate is decreasing. Samples have been continued to be taken but only the complex gill issues reported, some pens have been split down to reduce stocking dens…	Event was discussed with site contact, no further action required.	SAL	Data is adapted from the Scottish Government website and is accessible at https://www.gov.scot/publications/fish-health-inspectorate-mortality-information/	Geocoding is performed in ArcGIS Pro.
57.393	-5.68771	02/11/2019	02/17/2019	2869	MRT00969	Scottish Sea Farms Ltd	Dury Voe	≥750g	2.1 kg	1.42	Post-treatment	Intervention review. Site contact confirmed that event was post treatment with the rate now below the reporting threshold.	Event was discussed with site contact, no further action required.	SAL	Data is adapted from the Scottish Government website and is accessible at https://www.gov.scot/publications/fish-health-inspectorate-mortality-information/	Geocoding is performed in ArcGIS Pro.
56.7677	-5.83461	02/18/2019	02/24/2019	4509	MRT00970	Scottish Sea Farms Ltd	Kishorn B (North)	≥750g	1.5kg	1.43	AGD, post-treatment	Intervention review. Site contact confirmed that event was post treatment with the rate now below the reporting threshold.	Event was discussed with site contact, no further action required.	SAL	Data is adapted from the Scottish Government website and is accessible at https://www.gov.scot/publications/fish-health-inspectorate-mortality-information/	Geocoding is performed in ArcGIS Pro.
55.791	-2.64561	02/18/2019	02/24/2019	5010	MRT00971	Scottish Sea Farms Ltd	Lismore North	≥750g	3.7kg	1.04	Complex Gill Disease confirmed	Veterinary supervison, increased biosecurity & mortality removal. FHI conducted diagnostic sampling Sep 2018 (case 20180289)confirming complex gill issues. Mortality is due to the continuing gill issues however the mortality rate is decreasing. Samples have been continued to be taken but only the complex gill issues reported. Mortality rate is decreasing.	Event was discussed with site contact, no further action required.	SAL	Data is adapted from the Scottish Government website and is accessible at https://www.gov.scot/publications/fish-health-inspectorate-mortality-information/	Geocoding is performed in ArcGIS Pro.
57.5115	-5.54375	02/18/2019	02/24/2019	2991	MRT00972	Scottish Sea Farms Ltd	Teisti Geo	≥750g	2.3kg	1.07	Post-treatment	Intervention review. Site contact confirmed that event was post treatment with the rate now below the reporting threshold.	Event was discussed with site contact, no further action required.	SAL	Data is adapted from the Scottish Government website and is accessible at https://www.gov.scot/publications/fish-health-inspectorate-mortality-information/	Geocoding is performed in ArcGIS Pro.
57.815	-5.90694	03/19/2019	03/20/2019	5500	MRT00973	University of Stirling	Niall Bromage Freshwater Field Station	Egg to 1st feed	0.2g	18	Suspect issue with new RAS unit (sytem failure)	Histology, virology and bacteriology samples taken by Vet. Water quality tests have been undertaken	No further action- system failure	SAL	Data is adapted from the Scottish Government website and is accessible at https://www.gov.scot/publications/fish-health-inspectorate-mortality-information/	Geocoding is performed in ArcGIS Pro.
56.7077	-5.58846	02/25/2019	03/03/2019	55	MRT00974	The Scottish Salmon Company	Bagh Chlann Neill (Grimsay)	≥750g	7kg	2	CMS and maturity	Early maturers culled	Site stocked with low numbers of fish, therfore weekly losses above 30 resulting in mortality above 1%. FHI to monitor.	SAL	Data is adapted from the Scottish Government website and is accessible at https://www.gov.scot/publications/fish-health-inspectorate-mortality-information/	Geocoding is performed in ArcGIS Pro.
57.4677	-5.4208	03/04/2019	03/10/2019	28	MRT00975	The Scottish Salmon Company	Bagh Chlann Neill (Grimsay)	≥750g	7kg	1	CMS and maturity	Early maturers culled	Site stocked with low numbers of fish, therfore weekly losses above 30 resulting in mortality above 1%. FHI to monitor.	SAL	Data is adapted from the Scottish Government website and is accessible at https://www.gov.scot/publications/fish-health-inspectorate-mortality-information/	Geocoding is performed in ArcGIS Pro.
57.0796	-5.7644	03/18/2019	03/24/2019	55	MRT00976	The Scottish Salmon Company	Bagh Chlann Neill (Grimsay)	≥750g	7kg	2	CMS and maturity	Early maturers culled	Site stocked with low numbers of fish, therfore weekly losses above 30 resulting in mortality above 1%. FHI to monitor.	SAL	Data is adapted from the Scottish Government website and is accessible at https://www.gov.scot/publications/fish-health-inspectorate-mortality-information/	Geocoding is performed in ArcGIS Pro.
55.9177	-6.1732	04/01/2019	04/07/2019	40	MRT00977	The Scottish Salmon Company	Bagh Chlann Neill (Grimsay)	≥750g	7kg	1.5	CMS and maturity	Early maturers culled	Site stocked with low numbers of fish, therfore weekly losses above 30 resulting in mortality above 1%. FHI to monitor.	SAL	Data is adapted from the Scottish Government website and is accessible at https://www.gov.scot/publications/fish-health-inspectorate-mortality-information/	Geocoding is performed in ArcGIS Pro.
53.8421	-2.95615	02/25/2019	03/03/2019	3000	MRT00978	The Scottish Salmon Company	Plocrapol	≥750g	3kg	1.3	CMS	CMS first detected on site during Febraury 2019, company vet moitoring, reducing handling of fish as much as possible.	Mortality levels have since fallen below 1%, no further action required.	SAL	Data is adapted from the Scottish Government website and is accessible at https://www.gov.scot/publications/fish-health-inspectorate-mortality-information/	Geocoding is performed in ArcGIS Pro.
56.0452	-5.74026	03/11/2019	03/17/2019	58000	MRT00979	The Scottish Salmon Company	Geocrab Hatchery	5g to smolting	80g	2.1	Fungus	Transfer to sea brought forward on veterinary advice	Mortality levels have since fallen below 1.5%, fish affected by fungus on site have dropped significantly, worst affected fish were transferred to sea sites. No further action required.	SAL	Data is adapted from the Scottish Government website and is accessible at https://www.gov.scot/publications/fish-health-inspectorate-mortality-information/	Geocoding is performed in ArcGIS Pro.
56.2481	-5.43737	03/18/2019	03/24/2019	39000	MRT00980	The Scottish Salmon Company	Geocrab Hatchery	5g to smolting	80g	1.5	Fungus	Transfer to sea brought forward on veterinary advice	Mortality levels have since fallen below 1.5%, fish affected by fungus on site have dropped significantly, worst affected fish were transferred to sea sites. No further action required.	SAL	Data is adapted from the Scottish Government website and is accessible at https://www.gov.scot/publications/fish-health-inspectorate-mortality-information/	Geocoding is performed in ArcGIS Pro.
56.2067	-2.64035	03/18/2019	03/24/2019	6000	MRT00981	The Scottish Salmon Company	Aird	≥750g	4kg	1.2	Physical damage	Bad weather resulting in physical damage to fish.	Mortality levels have since fallen below 1%, increased mortality attributed to tranfer of fish. No further action required.	SAL	Data is adapted from the Scottish Government website and is accessible at https://www.gov.scot/publications/fish-health-inspectorate-mortality-information/	Geocoding is performed in ArcGIS Pro.
56.8702	-5.3754	03/18/2019	03/24/2019	1400	MRT00982	The Scottish Salmon Company	Maaey	≥750g	1.5kg	1.5	Physical damage	Physical damage - post transfer from neighbouring site and bad weather	Mortality levels have since fallen below 1%, increased mortality attributed to tranfer of fish. No further action required.	SAL	Data is adapted from the Scottish Government website and is accessible at https://www.gov.scot/publications/fish-health-inspectorate-mortality-information/	Geocoding is performed in ArcGIS Pro.
53.8691	-6.24363	04/01/2019	04/07/2019	2000	MRT00983	The Scottish Salmon Company	East Tarbert Bay	≥750g	2kg	1.06	Physical damage	Physical damage - post transfer from neighbouring site and bad weather	Mortality levels have since fallen below 1%, increased mortality attributed to tranfer of fish. No further action required.	SAL	Data is adapted from the Scottish Government website and is accessible at https://www.gov.scot/publications/fish-health-inspectorate-mortality-information/	Geocoding is performed in ArcGIS Pro.
53.9525	-5.54201	03/25/2019	03/31/2019	1400	MRT00984	The Scottish Salmon Company	Inch Kenneth	≥750g	2kg	1.6	Physical damage	Physical damage - post transfer from neighbouring site and bad weather	Mortality levels have since fallen below 1%, increased mortality attributed to tranfer of fish. No further action required.	SAL	Data is adapted from the Scottish Government website and is accessible at https://www.gov.scot/publications/fish-health-inspectorate-mortality-information/	Geocoding is performed in ArcGIS Pro.
56.9265	-6.2836	04/01/2019	04/07/2019	1500	MRT00985	The Scottish Salmon Company	Tarbert South	≥750g	5.8kg	1.1	CMS	Harvest to be brought forward	Mortality levels have since fallen below 1%, no further action required.	SAL	Data is adapted from the Scottish Government website and is accessible at https://www.gov.scot/publications/fish-health-inspectorate-mortality-information/	Geocoding is performed in ArcGIS Pro.
57.8611	-2.55968	02/25/2019	03/03/2019	20000	MRT00986	The Scottish Salmon Company	Loch Langavat	5g to smolting	80g	2.61	Fungus	Transferred to sea during same week, on veterinary advice	Mortality levels have since fallen below 1.5%, fish affected by fungus on site have dropped significantly, worst affected fish were transferred to sea sites. Site due to fallow May 2019. No further action required.	SAL	Data is adapted from the Scottish Government website and is accessible at https://www.gov.scot/publications/fish-health-inspectorate-mortality-information/	Geocoding is performed in ArcGIS Pro.
56.2969	-5.53245	03/18/2019	03/24/2019	14000	MRT00987	The Scottish Salmon Company	Loch Langavat	5g to smolting	80g	3.33	Fungus	Transferred to sea during same week, on veterinary advice	Mortality levels have since fallen below 1.5%, fish affected by fungus on site have dropped significantly, worst affected fish were transferred to sea sites. Site due to fallow May 2019. No further action required.	SAL	Data is adapted from the Scottish Government website and is accessible at https://www.gov.scot/publications/fish-health-inspectorate-mortality-information/	Geocoding is performed in ArcGIS Pro.
53.8782	-5.72642	03/04/2019	03/10/2019	3216	MRT00988	Grieg Seafood Shetland Ltd	Gob na Hoe	≥750g	4.3kilos	1.39	Complex gill issues, Treatment	Post treatment mortality after treating for gills. Mortality stopped week after treatment	Mortality fell bellow the threshold the following week. No further action required.	SAL	Data is adapted from the Scottish Government website and is accessible at https://www.gov.scot/publications/fish-health-inspectorate-mortality-information/	Geocoding is performed in ArcGIS Pro.
57.3151	-5.65288	02/25/2019	03/03/2019	4456	MRT00989	Cooke Aquaculture Scotland Ltd	Djubawick	≥750g	2.6Kkg	1.33	CMS	Dietary Supplements being fed	Site to be inspected wk 19	SAL	Data is adapted from the Scottish Government website and is accessible at https://www.gov.scot/publications/fish-health-inspectorate-mortality-information/	Geocoding is performed in ArcGIS Pro.
56.2076	-6.14807	03/04/2019	03/10/2019	4873	MRT00990	Cooke Aquaculture Scotland Ltd	Djubawick	≥750g	2.7kg	1.47	CMS	Dietary Supplements being fed	Site to be inspected wk 19	SAL	Data is adapted from the Scottish Government website and is accessible at https://www.gov.scot/publications/fish-health-inspectorate-mortality-information/	Geocoding is performed in ArcGIS Pro.
57.4874	-5.42026	03/11/2019	03/17/2019	5566	MRT00991	Cooke Aquaculture Scotland Ltd	Djubawick	≥750g	2.8kg	1.71	CMS	Dietary Supplements being fed	Site to be inspected wk 19	SAL	Data is adapted from the Scottish Government website and is accessible at https://www.gov.scot/publications/fish-health-inspectorate-mortality-information/	Geocoding is performed in ArcGIS Pro.
55.7729	-2.55481	03/18/2019	03/24/2019	6347	MRT00992	Cooke Aquaculture Scotland Ltd	Djubawick	≥750g	2.9kg	1.98	CMS	Dietary Supplements being fed	Site to be inspected wk 19	SAL	Data is adapted from the Scottish Government website and is accessible at https://www.gov.scot/publications/fish-health-inspectorate-mortality-information/	Geocoding is performed in ArcGIS Pro.
57.8285	-3.1278	03/25/2019	03/31/2019	8348	MRT00993	Cooke Aquaculture Scotland Ltd	Djubawick	≥750g	3kg	2.66	CMS	Dietary Supplements being fed	Site to be inspected wk 19	SAL	Data is adapted from the Scottish Government website and is accessible at https://www.gov.scot/publications/fish-health-inspectorate-mortality-information/	Geocoding is performed in ArcGIS Pro.
56.2339	-2.61844	04/01/2019	04/07/2019	9107	MRT00994	Cooke Aquaculture Scotland Ltd	Djubawick	≥750g	2.9kg	2.98	CMS	Dietary Supplements being fed	Site to be inspected wk 19	SAL	Data is adapted from the Scottish Government website and is accessible at https://www.gov.scot/publications/fish-health-inspectorate-mortality-information/	Geocoding is performed in ArcGIS Pro.
56.7842	-2.86494	04/08/2019	04/14/2019	4142	MRT00995	Cooke Aquaculture Scotland Ltd	Djubawick	≥750g	3kg	1.4	CMS	Dietary Supplements being fed	Site to be inspected wk 19	SAL	Data is adapted from the Scottish Government website and is accessible at https://www.gov.scot/publications/fish-health-inspectorate-mortality-information/	Geocoding is performed in ArcGIS Pro.
53.844	-2.3349	04/15/2019	04/21/2019	3916	MRT00996	Cooke Aquaculture Scotland Ltd	Djubawick	≥750g	3.1kg	1.34	CMS	Dietary Supplements being fed	Site to be inspected wk 19	SAL	Data is adapted from the Scottish Government website and is accessible at https://www.gov.scot/publications/fish-health-inspectorate-mortality-information/	Geocoding is performed in ArcGIS Pro.
56.0908	-2.9528	02/25/2019	03/03/2019	3093	MRT00997	Cooke Aquaculture Scotland Ltd	Bow of Hascosay	≥750g	2.6kg	1.11	CMS	Dietary Supplements being fed	ECI inspection due 2019. Site to be inspected wk19	SAL	Data is adapted from the Scottish Government website and is accessible at https://www.gov.scot/publications/fish-health-inspectorate-mortality-information/	Geocoding is performed in ArcGIS Pro.
57.8783	-2.75237	03/25/2019	03/31/2019	3840	MRT00998	Cooke Aquaculture Scotland Ltd	Bow of Hascosay	≥750g	2.8kg	1.43	CMS	Dietary Supplements being fed	ECI inspection due 2019. Site to be inspected wk19	SAL	Data is adapted from the Scottish Government website and is accessible at https://www.gov.scot/publications/fish-health-inspectorate-mortality-information/	Geocoding is performed in ArcGIS Pro.
57.7484	-2.81863	04/01/2019	04/07/2019	3987	MRT00999	Cooke Aquaculture Scotland Ltd	Bow of Hascosay	≥750g	2.9kg	1.51	CMS	Dietary Supplements being fed	ECI inspection due 2019. Site to be inspected wk19	SAL	Data is adapted from the Scottish Government website and is accessible at https://www.gov.scot/publications/fish-health-inspectorate-mortality-information/	Geocoding is performed in ArcGIS Pro.
57.6325	-2.45361	04/08/2019	04/14/2019	5796	MRT01000	Cooke Aquaculture Scotland Ltd	Bow of Hascosay	≥750g	3kg	2.23	CMS	Dietary Supplements being fed	ECI inspection due 2019. Site to be inspected wk19	SAL	Data is adapted from the Scottish Government website and is accessible at https://www.gov.scot/publications/fish-health-inspectorate-mortality-information/	Geocoding is performed in ArcGIS Pro.
53.8952	-3.15113	04/15/2019	04/21/2019	4281	MRT01001	Cooke Aquaculture Scotland Ltd	Bow of Hascosay	≥750g	3.1kg	1.68	CMS	Dietary Supplements being fed	ECI inspection due 2019. Site to be inspected wk19	SAL	Data is adapted from the Scottish Government website and is accessible at https://www.gov.scot/publications/fish-health-inspectorate-mortality-information/	Geocoding is performed in ArcGIS Pro.
56.9347	-2.62376	03/13/2017	03/19/2017	13626	MRT01002	The Scottish Salmon Company	Glenan Bay	≥750g	2.8kg	9.45	PD	Fish were not vaccinated against SAV.	Historical data gathered through site inspection. No further action required.	SAL	Data is adapted from the Scottish Government website and is accessible at https://www.gov.scot/publications/fish-health-inspectorate-mortality-information/	Geocoding is performed in ArcGIS Pro.
56.9982	-2.48391	03/20/2017	03/26/2019	4582	MRT01003	The Scottish Salmon Company	Glenan Bay	≥750g	2.8kg	3.51	PD	Fish were not vaccinated against SAV.	Historical data gathered through site inspection. No further action required.	SAL	Data is adapted from the Scottish Government website and is accessible at https://www.gov.scot/publications/fish-health-inspectorate-mortality-information/	Geocoding is performed in ArcGIS Pro.
56.7053	-2.69572	03/27/2017	04/02/2017	12636	MRT01004	The Scottish Salmon Company	Glenan Bay	≥750g	2.8kg	11.71	PD	Fish were not vaccinated against SAV.	Historical data gathered through site inspection. No further action required.	SAL	Data is adapted from the Scottish Government website and is accessible at https://www.gov.scot/publications/fish-health-inspectorate-mortality-information/	Geocoding is performed in ArcGIS Pro.
56.9911	-2.4989	04/03/2017	04/09/2017	9220	MRT01005	The Scottish Salmon Company	Glenan Bay	≥750g	2.8kg	9.67	PD	Fish were not vaccinated against SAV.	Historical data gathered through site inspection. No further action required.	SAL	Data is adapted from the Scottish Government website and is accessible at https://www.gov.scot/publications/fish-health-inspectorate-mortality-information/	Geocoding is performed in ArcGIS Pro.
57.7559	-2.68136	04/08/2019	04/14/2019	3000	MRT01006	The Scottish Salmon Company	Maaey	≥750g	1.5kg	1.1	Post transfer	Following grading from Maragay Mor	Await further mort figures once transfer has setlled and will monitor	SAL	Data is adapted from the Scottish Government website and is accessible at https://www.gov.scot/publications/fish-health-inspectorate-mortality-information/	Geocoding is performed in ArcGIS Pro.
56.0932	-5.76088	04/08/2019	04/14/2019	800	MRT01007	The Scottish Salmon Company	Rubha Stillaig	≥750g	6kg	1.1	Post physical treatment		Site inspected in Feb 2019, currently harvesting.	SAL	Data is adapted from the Scottish Government website and is accessible at https://www.gov.scot/publications/fish-health-inspectorate-mortality-information/	Geocoding is performed in ArcGIS Pro.
56.077	-3.07907	04/08/2019	04/14/2019	800	MRT01008	The Scottish Salmon Company	Strondoir Bay	≥750g	6kg	1.1	Post physical treatment		Site inspected in Feb 2019, DIA samples taken, to be fallowed July	SAL	Data is adapted from the Scottish Government website and is accessible at https://www.gov.scot/publications/fish-health-inspectorate-mortality-information/	Geocoding is performed in ArcGIS Pro.
53.9666	-2.71231	04/08/2019	04/14/2019	1500	MRT01009	The Scottish Salmon Company	Tarbert South	≥750g	6kg	1.1	Post physical treatment	Fish also suffering from CMS, harvest being brought forward	FHI to monitor	SAL	Data is adapted from the Scottish Government website and is accessible at https://www.gov.scot/publications/fish-health-inspectorate-mortality-information/	Geocoding is performed in ArcGIS Pro.
56.1709	-5.20288	04/08/2019	04/14/2019	90000	MRT01010	The Scottish Salmon Company	Barvas Hatchery	1st feed to 5g	1g	4.5	Poor ova quality	Poor quality batch of ova - costia, fungus, deformities - lowered survival rate	EC to be brought forward and site visited when inspector next in Lewis	SAL	Data is adapted from the Scottish Government website and is accessible at https://www.gov.scot/publications/fish-health-inspectorate-mortality-information/	Geocoding is performed in ArcGIS Pro.
56.2856	-3.0177	04/01/2019	04/07/2019	11210	MRT01011	Cooke Aquaculture (Freshwater) Ltd	Loch Garasdale	5g to smolting	95g	1.98	Post vaccination & fungus	Fish transferred to SW week 15. Fish Vet Group carried out pre transfer examination and were aware of fungal challenge.	Contacted for details of fish at sea water site; First load delivered to Bay of Cleat in week 14 - 3.05% mortality. The 2nd load delivered to Kirknoust in wk 15 - 1.03% mortality.	SAL	Data is adapted from the Scottish Government website and is accessible at https://www.gov.scot/publications/fish-health-inspectorate-mortality-information/	Geocoding is performed in ArcGIS Pro.
53.9943	-2.58398	04/22/2019	04/28/2019	11820	MRT01012	Cooke Aquaculture Scotland Ltd	Lyrawa Bay	≥750g	766g	2.26	PD	Fish transferred to Chalmers Hope (FS0993). Site now fallow	Site inspected in March 2019, DIA samples taken, results from DIA concur with cause given by site. No further action required	SAL	Data is adapted from the Scottish Government website and is accessible at https://www.gov.scot/publications/fish-health-inspectorate-mortality-information/	Geocoding is performed in ArcGIS Pro.
53.96	-5.74991	04/22/2019	04/28/2019	3068	MRT01013	Cooke Aquaculture Scotland Ltd	Djubawick	≥750g	3.3kg	1.06	CMS	Dietary Supplements being fed	Site to be inspected wk 21	SAL	Data is adapted from the Scottish Government website and is accessible at https://www.gov.scot/publications/fish-health-inspectorate-mortality-information/	Geocoding is performed in ArcGIS Pro.
56.2731	-5.76181	04/22/2019	04/28/2019	3165	MRT01014	Cooke Aquaculture Scotland Ltd	Bow of Hascosay	≥750g	3.2kg	1.26	CMS	Dietary Supplements being fed	ECI inspection due 2019. Site to be inspected wk21	SAL	Data is adapted from the Scottish Government website and is accessible at https://www.gov.scot/publications/fish-health-inspectorate-mortality-information/	Geocoding is performed in ArcGIS Pro.
57.0893	-5.41864	03/25/2019	03/31/2019	2127	MRT01015	Scottish Sea Farms Ltd	Dury Voe	≥750g	2.2kg	1.11	Seal predation	Review of predator prevention measures.	EC visit brought forward to week 21	SAL	Data is adapted from the Scottish Government website and is accessible at https://www.gov.scot/publications/fish-health-inspectorate-mortality-information/	Geocoding is performed in ArcGIS Pro.
53.986	-2.41331	04/01/2019	04/07/2019	3512	MRT01016	Scottish Sea Farms Ltd	Walter (East Lismore)	≥750g	4.2kg	1.18	CMS & post-treatment losses	Veterinary diagnosis; affected pens harvested, increased surveillance, mortality returned to below reporting threshold.	Site and current stock inspected 6/12/18. To monitor to see if mort numbers remain below reporting threshold.	SAL	Data is adapted from the Scottish Government website and is accessible at https://www.gov.scot/publications/fish-health-inspectorate-mortality-information/	Geocoding is performed in ArcGIS Pro.
56.7677	-2.37065	04/01/2019	04/07/2019	3493	MRT01017	Scottish Sea Farms Ltd	Dury Voe	≥750g	2.5kg	1.84	Seals & post-treatment losses	Review of predator prevention measures, mortality returned to below reporting threshold.	EC visit brought forward to week 21	SAL	Data is adapted from the Scottish Government website and is accessible at https://www.gov.scot/publications/fish-health-inspectorate-mortality-information/	Geocoding is performed in ArcGIS Pro.
55.7724	-5.38119	04/01/2019	04/07/2019	1621	MRT01018	Scottish Sea Farms Ltd	Loura Voe	≥750g	2.7kg	1.46	Post-treatment losses	Intervention review, mortality returned to below reporting threshold	EC visit brought forward to week 21	SAL	Data is adapted from the Scottish Government website and is accessible at https://www.gov.scot/publications/fish-health-inspectorate-mortality-information/	Geocoding is performed in ArcGIS Pro.
56.7186	-2.64318	04/08/2019	04/14/2019	4007	MRT01019	Scottish Sea Farms Ltd	Kishorn B (North)	≥750g	2.1kg	1.41	Complex gill syndrome & post-treatment losses	Increased health surveillance, mortality returned to below reporting threshold.	Mort levels returned to below reporting threshold. Site due an EC inspection in 2019. Wil be conducted next avalable trip.	SAL	Data is adapted from the Scottish Government website and is accessible at https://www.gov.scot/publications/fish-health-inspectorate-mortality-information/	Geocoding is performed in ArcGIS Pro.
56.8997	-2.30503	04/08/2019	04/14/2019	5800	MRT01020	Scottish Sea Farms Ltd	Bight of Bellister, Dury Voe	≥750g	2.8kg	1.3	Seals & post-treatment losses	Review of predator prevention measures, mortality returned to below reporting threshold.	Numbers now below reporting threshold. Monitor to see if they remain below.	SAL	Data is adapted from the Scottish Government website and is accessible at https://www.gov.scot/publications/fish-health-inspectorate-mortality-information/	Geocoding is performed in ArcGIS Pro.
57.8145	-3.09787	04/15/2019	04/21/2019	4233	MRT01021	Scottish Sea Farms Ltd	Kishorn West	≥750g	2.5kg	1.29	Complex gill syndrome & post-treatment losses	Increased health surveillance, mortality returned to below reporting threshold.	Mort levels returned to below reporting threshold. Site due an EC inspection in 2019. Will be conducted in week 23	SAL	Data is adapted from the Scottish Government website and is accessible at https://www.gov.scot/publications/fish-health-inspectorate-mortality-information/	Geocoding is performed in ArcGIS Pro.
56.1079	-5.32237	04/15/2019	04/21/2019	3767	MRT01022	Scottish Sea Farms Ltd	Kishorn B (North)	≥750g	2.2kg	1.34	Complex gill syndrome & post-treatment losses	Increased health surveillance, mortality returned to below reporting threshold.	Mort levels returned to below reporting threshold. Site due an EC inspection in 2019. Will be conducted in week 23	SAL	Data is adapted from the Scottish Government website and is accessible at https://www.gov.scot/publications/fish-health-inspectorate-mortality-information/	Geocoding is performed in ArcGIS Pro.
56.2964	-5.21841	05/13/2019	05/19/2019	2985	MRT01023	Cooke Aquaculture Scotland Ltd	Djubawick	≥750g	3.6 Kg	1.06	CMS	Dietary Supplements being fed	Site to be inspected wk 21	SAL	Data is adapted from the Scottish Government website and is accessible at https://www.gov.scot/publications/fish-health-inspectorate-mortality-information/	Geocoding is performed in ArcGIS Pro.
56.903	-2.89438	04/22/2019	04/28/2019	26140	MRT01024	The Scottish Salmon Company	Bagh Chlann Neill (Grimsay)	≥750g	7kg	1.1	CMS & maturation of broodstock		Site stocked with low numbers of fish, therfore weekly losses above 30 resulting in mortality above 1%. FHI to monitor.	SAL	Data is adapted from the Scottish Government website and is accessible at https://www.gov.scot/publications/fish-health-inspectorate-mortality-information/	Geocoding is performed in ArcGIS Pro.
57.489	-3.11503	05/06/2019	05/12/2019	2365	MRT01025	The Scottish Salmon Company	Bagh Chlann Neill (Grimsay)	≥750g	7kg	2.91	CMS & maturation of broodstock		Site stocked with low numbers of fish, therfore weekly losses above 30 resulting in mortality above 1%. FHI to monitor.	SAL	Data is adapted from the Scottish Government website and is accessible at https://www.gov.scot/publications/fish-health-inspectorate-mortality-information/	Geocoding is performed in ArcGIS Pro.
57.0531	-2.95797	04/29/2019	05/05/2019	6512	MRT01026	The Scottish Salmon Company	Ardcastle Bay	≥750g	5.4kg	18.54	Suspect plankton bloom	Site is expected to be fallow by wk22	Morts fell to 0.3% week 19. Site fallow by end of week 21, 2019. No further action required	SAL	Data is adapted from the Scottish Government website and is accessible at https://www.gov.scot/publications/fish-health-inspectorate-mortality-information/	Geocoding is performed in ArcGIS Pro.
56.8391	-2.61799	04/22/2019	04/28/2019	52887	MRT01027	The Scottish Salmon Company	Quarry Point	≥750g	6.5kg	33.31	Suspect plankton bloom	Now fallow	Morts fell to 0.19% week 19. Site now fallow. No further action required	SAL	Data is adapted from the Scottish Government website and is accessible at https://www.gov.scot/publications/fish-health-inspectorate-mortality-information/	Geocoding is performed in ArcGIS Pro.
57.7637	-5.29893	04/29/2019	05/05/2019	25172	MRT01028	The Scottish Salmon Company	Quarry Point	≥750g	6.5kg	32.26	Suspect plankton bloom	Now fallow	Morts fell to 0.19% week 19. Site now fallow. No further action required	SAL	Data is adapted from the Scottish Government website and is accessible at https://www.gov.scot/publications/fish-health-inspectorate-mortality-information/	Geocoding is performed in ArcGIS Pro.
56.2535	-2.53597	04/29/2019	05/05/2019	5312	MRT01029	The Scottish Salmon Company	Gob a Bharra Loch Fyne	≥750g	7kg	1.42	Handling for harvesting	Now fallow	Site to fallow	SAL	Data is adapted from the Scottish Government website and is accessible at https://www.gov.scot/publications/fish-health-inspectorate-mortality-information/	Geocoding is performed in ArcGIS Pro.
55.8924	-2.60758	04/15/2019	04/21/2019	2653	MRT01030	The Scottish Salmon Company	Barvas Hatchery	5g to smolting	75g	2.3	Fungus	Fish have now been transferred to sea	Await further mort figures and monitor	SAL	Data is adapted from the Scottish Government website and is accessible at https://www.gov.scot/publications/fish-health-inspectorate-mortality-information/	Geocoding is performed in ArcGIS Pro.
55.9306	-5.86917	04/22/2019	04/28/2019	2903	MRT01031	The Scottish Salmon Company	Barvas Hatchery	1st feed to 5g	1-2g	7.7	Poor hatch quality in a few tanks, fungus, costia	Primarilly two tanks which were affeted by the poor hatch and these tanks are now empty. Additional ova has been brought in to cover losses	Await further mort figures and monitor	SAL	Data is adapted from the Scottish Government website and is accessible at https://www.gov.scot/publications/fish-health-inspectorate-mortality-information/	Geocoding is performed in ArcGIS Pro.
56.8488	-5.53939	04/22/2019	04/28/2019	113247	MRT01032	The Scottish Salmon Company	Geocrab Hatchery	1st feed to 5g	1-2g	6.54	Deformities & quality culls	Deformities and poor doers from recent hatch	Await further mort figures and monitor	SAL	Data is adapted from the Scottish Government website and is accessible at https://www.gov.scot/publications/fish-health-inspectorate-mortality-information/	Geocoding is performed in ArcGIS Pro.
57.5898	-2.74604	05/06/2019	05/12/2019	5312	MRT01033	The Scottish Salmon Company	Kenmore Loch Torridon	≥750g	3.3kg	1.53	PD & post treatment	Mortalities have came back down to normal	FHI to visit wk 24	SAL	Data is adapted from the Scottish Government website and is accessible at https://www.gov.scot/publications/fish-health-inspectorate-mortality-information/	Geocoding is performed in ArcGIS Pro.
56.7869	-5.90934	04/29/2019	05/05/2019	2653	MRT01034	The Scottish Salmon Company	Amhuinsuidhe Hatchery	5g to smolting	80g	1.86	Fungus	Fish have now been transferred to sea		SAL	Data is adapted from the Scottish Government website and is accessible at https://www.gov.scot/publications/fish-health-inspectorate-mortality-information/	Geocoding is performed in ArcGIS Pro.
57.7935	-2.4273	05/06/2019	05/12/2019	2903	MRT01035	The Scottish Salmon Company	Maaey	≥750g	2kg	1.02	Handling & transfer	Weather delayed transfer resulting in soft fish - Functional feed was given to mitigate	Await further mort figures and monitor	SAL	Data is adapted from the Scottish Government website and is accessible at https://www.gov.scot/publications/fish-health-inspectorate-mortality-information/	Geocoding is performed in ArcGIS Pro.
57.1482	-5.26942	05/06/2019	05/12/2019	1926	MRT01036	The Scottish Salmon Company	North Uiskevagh	≥750g	2kg	2.41	Handling & transfer	Fish were graded before tranfered to Maaey. No clinical signs of disease before transfer	Site inspected as fallow by FHI on 27/06/2019. Mortality count updated following inspection of records.	SAL	Data is adapted from the Scottish Government website and is accessible at https://www.gov.scot/publications/fish-health-inspectorate-mortality-information/	Geocoding is performed in ArcGIS Pro.
53.928	-6.01634	05/13/2019	05/19/2019	3641	MRT01037	The Scottish Salmon Company	Rubha Stillaig	≥750g	4.9kg	1.38	Post treatment	Mortalty has now begun to reduce	Site inspected in Feb 2019, currently harvesting.	SAL	Data is adapted from the Scottish Government website and is accessible at https://www.gov.scot/publications/fish-health-inspectorate-mortality-information/	Geocoding is performed in ArcGIS Pro.
53.945	-5.19073	05/13/2019	05/19/2019	2563	MRT01038	The Scottish Salmon Company	Loch Tuath	≥750g	4.4kg	1.87	PD, PGD & handling	Mort occurred during live haul harvest- switching to dead haul harvest		SAL	Data is adapted from the Scottish Government website and is accessible at https://www.gov.scot/publications/fish-health-inspectorate-mortality-information/	Geocoding is performed in ArcGIS Pro.
57.0904	-5.27152	05/13/2019	05/19/2019	9812	MRT01039	The Scottish Salmon Company	Glenan Bay	≥750g	5.6kg	1.27	Handling & transfer/Treatment	Weather delayed transfer resulting in soft fish - Functional feed was given to mitigate	FHI to visit week 23	SAL	Data is adapted from the Scottish Government website and is accessible at https://www.gov.scot/publications/fish-health-inspectorate-mortality-information/	Geocoding is performed in ArcGIS Pro.
57.4743	-2.71363	05/13/2019	05/19/2019	6725	MRT01040	The Scottish Salmon Company	Lamlash	≥750g	3kg	2.28	Anaemia & PD	Mortality coming down since freshwater treatment (FW treatment may have excacerbated initial mortality)	FHI to visit week 23	SAL	Data is adapted from the Scottish Government website and is accessible at https://www.gov.scot/publications/fish-health-inspectorate-mortality-information/	Geocoding is performed in ArcGIS Pro.
55.9802	-2.93723	05/13/2019	05/19/2019	21297	MRT01041	The Scottish Salmon Company	Maragay Mor	≥750g	3kg	3.18	Post treatment	Site has been harvesting since 16/06/2019	Site inspected by FHI on 27/06/2019. Diagnostic samples taken. Mortality count updated following inspection of records in site.	SAL	Data is adapted from the Scottish Government website and is accessible at https://www.gov.scot/publications/fish-health-inspectorate-mortality-information/	Geocoding is performed in ArcGIS Pro.
57.4372	-5.77321	05/13/2019	05/19/2019	795	MRT01042	The Scottish Salmon Company	Tarbert South	≥750g	5.7kg	1.77	Handling & transfer/Treatment	Low number of fish	Await further mort figures and monitor	SAL	Data is adapted from the Scottish Government website and is accessible at https://www.gov.scot/publications/fish-health-inspectorate-mortality-information/	Geocoding is performed in ArcGIS Pro.
57.4889	-5.54423	02/20/2017	02/26/2017	20801	MRT01043	Mowi Scotland Ltd	MacLean's Nose	≥750g	Not Known	3.41	CMS		Report to be sent out reminding of obligations to report mortality events. No further action	SAL	Data is adapted from the Scottish Government website and is accessible at https://www.gov.scot/publications/fish-health-inspectorate-mortality-information/	Geocoding is performed in ArcGIS Pro.
57.1015	-6.08707	04/17/2017	04/23/2017	24726	MRT01044	Mowi Scotland Ltd	MacLean's Nose	≥750g	Not Known	3.75	CMS		Report to be sent out reminding of obligations to report mortality events. No further action	SAL	Data is adapted from the Scottish Government website and is accessible at https://www.gov.scot/publications/fish-health-inspectorate-mortality-information/	Geocoding is performed in ArcGIS Pro.
53.9893	-2.60538	04/24/2017	04/30/2017	25534	MRT01045	Mowi Scotland Ltd	MacLean's Nose	≥750g	Not Known	4.02	CMS		Report to be sent out reminding of obligations to report mortality events. No further action	SAL	Data is adapted from the Scottish Government website and is accessible at https://www.gov.scot/publications/fish-health-inspectorate-mortality-information/	Geocoding is performed in ArcGIS Pro.
56.2194	-5.58926	05/01/2017	05/07/2017	23876	MRT01046	Mowi Scotland Ltd	MacLean's Nose	≥750g	Not Known	3.91	CMS		Report to be sent out reminding of obligations to report mortality events. No further action	SAL	Data is adapted from the Scottish Government website and is accessible at https://www.gov.scot/publications/fish-health-inspectorate-mortality-information/	Geocoding is performed in ArcGIS Pro.
56.0413	-5.71052	05/08/2017	05/17/2017	21266	MRT01047	Mowi Scotland Ltd	MacLean's Nose	≥750g	Not Known	3.63	CMS		Report to be sent out reminding of obligations to report mortality events. No further action	SAL	Data is adapted from the Scottish Government website and is accessible at https://www.gov.scot/publications/fish-health-inspectorate-mortality-information/	Geocoding is performed in ArcGIS Pro.
[truncated: 1,886 more rows]

## Sheet: Canada
Latitude	Longitude	Start Date	End Date	Total mortality during event	Mortality Event No	Reporting Business Name	Site name	Size of salmon fish or fish status	Average weight of affected salmon population	Mortality rate recorded(%)	Causes of Mass Mortality	Additional information	Action taken by government officials	Species	Data Source	Data Analysis
[truncated: 5,313 more rows]

[truncated: 5 more sheets: Australia, Chile, New Zealand, Norway, Thresholds]
